# Supplementary material for: Interploidy Introgression Shaped Adaptation during the Origin and Domestication History of Brassica napus
Source: Mol Biol Evol. 2023 Sep 14;40(9):msad199. doi: 10.1093/molbev/msad199 (PMC10504873; doi:10.1093/molbev/msad199)
Supplement: msad199_Supplementary_Data [file msad199_supplementary_data.zip]

Archive with 2 entries (2 files):
- 3.SupplementaryTables.xlsx
- 3.SupplementaryFigures.pdf
