# Supplementary material for: Interploidy Introgression Shaped Adaptation during the Origin and Domestication History of Brassica napus
Source: Mol Biol Evol. 2023 Sep 14;40(9):msad199. doi: 10.1093/molbev/msad199 (PMC10504873; doi:10.1093/molbev/msad199)
Supplement: msad199_Supplementary_Data [file msad199_supplementary_data.zip › 3.SupplementaryTables.xlsx]

## Sheet: SupTab1
Supplementary Table 1. Detailed information of the 612 accessions used in this study
Sample	Species	Subspecies	Taxa	Cultival Name	Regions	SRR ID	Source
R110	B.napus	subsp. oleifera	Rapeseed Semi-winter	Hubei white 1	Asia	CRR045448	BIG Data Center PRJCA000376
R112	B.napus	subsp. oleifera	Rapeseed Spring	IMC103	Asia	CRR045450	BIG Data Center PRJCA000376
R115	B.napus	subsp. oleifera	Rapeseed Spring	Conny L	Western_Europe	CRR045453	BIG Data Center PRJCA000376
R121	B.napus	subsp. oleifera	Rapeseed Semi-winter	Nonglin43	Asia	CRR045459	BIG Data Center PRJCA000376
R125	B.napus	subsp. oleifera	Rapeseed Semi-winter	SWU68	Asia	CRR045463	BIG Data Center PRJCA000376
R152	B.napus	subsp. oleifera	Rapeseed Semi-winter	Shengli rape	Asia	CRR045492	BIG Data Center PRJCA000376
R160	B.napus	subsp. oleifera	Rapeseed Semi-winter	Guangde138	Asia	CRR045501	BIG Data Center PRJCA000376
R201	B.napus	subsp. oleifera	Rapeseed Winter	Huashuang2	Asia	CRR045546	BIG Data Center PRJCA000376
R202	B.napus	subsp. oleifera	Rapeseed Semi-winter	Ningyou1	Asia	CRR045547	BIG Data Center PRJCA000376
R237	B.napus	subsp. oleifera	Rapeseed Spring	Comet	Western_Europe	CRR045580	BIG Data Center PRJCA000376
R238	B.napus	subsp. oleifera	Rapeseed Semi-winter	Huayou4	Asia	CRR045581	BIG Data Center PRJCA000376
R239	B.napus	subsp. oleifera	Rapeseed Semi-winter	Caojingshengli	Asia	CRR045582	BIG Data Center PRJCA000376
R241	B.napus	subsp. oleifera	Rapeseed Semi-winter	Y7	Asia	CRR045585	BIG Data Center PRJCA000376
R245	B.napus	subsp. oleifera	Rapeseed Semi-winter	Dahuaqiu	Asia	CRR045589	BIG Data Center PRJCA000376
R250	B.napus	subsp. oleifera	Rapeseed Semi-winter	Guangde8104	Asia	CRR045595	BIG Data Center PRJCA000376
R28	B.napus	subsp. oleifera	Rapeseed Spring	Niklas	Western_Europe	CRR045619	BIG Data Center PRJCA000376
R283	B.napus	subsp. oleifera	Rapeseed Semi-winter	Hubei white 2	Asia	CRR045623	BIG Data Center PRJCA000376
R284	B.napus	subsp. oleifera	Rapeseed Semi-winter	Ganyou5	Asia	CRR045624	BIG Data Center PRJCA000376
R327	B.napus	subsp. oleifera	Rapeseed Semi-winter	SWU327	Asia	CRR045667	BIG Data Center PRJCA000376
R334	B.napus	subsp. oleifera	Rapeseed Semi-winter	SWU334	Asia	CRR045675	BIG Data Center PRJCA000376
R344	B.napus	subsp. oleifera	Rapeseed Semi-winter	SWU344	Asia	CRR045685	BIG Data Center PRJCA000376
R352	B.napus	subsp. oleifera	Rapeseed Semi-winter	SWU352	Asia	CRR045693	BIG Data Center PRJCA000376
R362	B.napus	subsp. oleifera	Rapeseed Spring	SWU362	Asia	CRR045701	BIG Data Center PRJCA000376
R368	B.napus	subsp. oleifera	Rapeseed Spring	SWU368	Asia	CRR045705	BIG Data Center PRJCA000376
R369	B.napus	subsp. oleifera	Rapeseed Spring	SWU369	Asia	CRR045706	BIG Data Center PRJCA000376
R391	B.napus	subsp. oleifera	Rapeseed Spring	SWU391	Asia	CRR045723	BIG Data Center PRJCA000376
R404	B.napus	subsp. oleifera	Rapeseed Semi-winter	JPF-190P	Asia	CRR045732	BIG Data Center PRJCA000376
R408	B.napus	subsp. oleifera	Rapeseed Winter	Zhizun	Asia	CRR045736	BIG Data Center PRJCA000376
R41	B.napus	subsp. oleifera	Rapeseed Winter	Nunsdale	Western_Europe	CRR045738	BIG Data Center PRJCA000376
R410	B.napus	subsp. oleifera	Rapeseed Winter	KenC1	Asia	CRR045739	BIG Data Center PRJCA000376
R412	B.napus	subsp. oleifera	Rapeseed Semi-winter	WR012	Asia	CRR045741	BIG Data Center PRJCA000376
R422	B.napus	subsp. oleifera	Rapeseed Semi-winter	Ganyou5L	Asia	CRR045752	BIG Data Center PRJCA000376
R423	B.napus	subsp. oleifera	Rapeseed Semi-winter	Nonglin42	Asia	CRR045753	BIG Data Center PRJCA000376
R424	B.napus	subsp. oleifera	Rapeseed Semi-winter	Korina	Western_Europe	CRR045754	BIG Data Center PRJCA000376
R427	B.napus	subsp. oleifera	Rapeseed Semi-winter	Chuanyou18	Asia	CRR045757	BIG Data Center PRJCA000376
R43	B.napus	subsp. oleifera	Rapeseed Winter	SW Gospel	Western_Europe	CRR045760	BIG Data Center PRJCA000376
R432	B.napus	subsp. oleifera	Rapeseed Semi-winter	Xiangyou13	Asia	CRR045763	BIG Data Center PRJCA000376
R448	B.napus	subsp. oleifera	Rapeseed Semi-winter	L259-3	Asia	CRR045779	BIG Data Center PRJCA000376
R475	B.napus	subsp. oleifera	Rapeseed Semi-winter	Fengyou10	Asia	CRR045809	BIG Data Center PRJCA000376
R48	B.napus	subsp. oleifera	Rapeseed Winter	NK Passion	Western_Europe	CRR045814	BIG Data Center PRJCA000376
R485	B.napus	subsp. oleifera	Rapeseed Spring	Sophia	Western_Europe	CRR045820	BIG Data Center PRJCA000376
R496	B.napus	subsp. oleifera	Rapeseed Semi-winter	WR211	Asia	CRR045832	BIG Data Center PRJCA000376
R50	B.napus	subsp. oleifera	Rapeseed Winter	Lion	Western_Europe	CRR045836	BIG Data Center PRJCA000376
R502	B.napus	subsp. oleifera	Rapeseed Semi-winter	Guinong 78-6-112	Asia	CRR045839	BIG Data Center PRJCA000376
R507	B.napus	subsp. oleifera	Rapeseed Semi-winter	Huashuang5	Asia	CRR045844	BIG Data Center PRJCA000376
R520	B.napus	subsp. oleifera	Rapeseed Semi-winter	SWU519	Asia	CRR045857	BIG Data Center PRJCA000376
R525	B.napus	subsp. oleifera	Rapeseed Winter	Beluga	Western_Europe	CRR045862	BIG Data Center PRJCA000376
R526	B.napus	subsp. oleifera	Rapeseed Winter	Falcon	Western_Europe	CRR045863	BIG Data Center PRJCA000376
R527	B.napus	subsp. oleifera	Rapeseed Winter	NuggetQ	Western_Europe	CRR045864	BIG Data Center PRJCA000376
R528	B.napus	subsp. oleifera	Rapeseed Winter	Alesi	Western_Europe	CRR045865	BIG Data Center PRJCA000376
R529	B.napus	subsp. oleifera	Rapeseed Winter	Q2	Western_Europe	CRR045866	BIG Data Center PRJCA000376
R532	B.napus	subsp. oleifera	Rapeseed Spring	Conny	Western_Europe	CRR045870	BIG Data Center PRJCA000376
R534	B.napus	subsp. oleifera	Rapeseed Spring	Oro	North_America	CRR045872	BIG Data Center PRJCA000376
R535	B.napus	subsp. oleifera	Rapeseed Spring	Orriba	Eastern_Europe	CRR045873	BIG Data Center PRJCA000376
R538	B.napus	subsp. oleifera	Rapeseed Spring	TANTAL	Western_Europe	CRR045876	BIG Data Center PRJCA000376
R54	B.napus	subsp. oleifera	Rapeseed Winter	Lord	Western_Europe	CRR045878	BIG Data Center PRJCA000376
R541	B.napus	subsp. oleifera	Rapeseed Spring	Galant	Eastern_Europe	CRR045880	BIG Data Center PRJCA000376
R544	B.napus	subsp. oleifera	Rapeseed Spring	Mlochowski	Eastern_Europe	CRR045883	BIG Data Center PRJCA000376
R546	B.napus	subsp. oleifera	Rapeseed Spring	HANKKIJAN LAURI	Western_Europe	CRR045885	BIG Data Center PRJCA000376
R547	B.napus	subsp. oleifera	Rapeseed Spring	Gulliver	Western_Europe	CRR045886	BIG Data Center PRJCA000376
R55	B.napus	subsp. oleifera	Rapeseed Winter	BRISTOL	Western_Europe	CRR045889	BIG Data Center PRJCA000376
R556	B.napus	subsp. oleifera	Rapeseed Semi-winter	Suigenshu	Asia	CRR045896	BIG Data Center PRJCA000376
R561	B.napus	subsp. oleifera	Rapeseed Spring	Andor	North_America	CRR045902	BIG Data Center PRJCA000376
R563	B.napus	subsp. oleifera	Rapeseed Spring	Regina II	Western_Europe	CRR045904	BIG Data Center PRJCA000376
R567	B.napus	subsp. oleifera	Rapeseed Semi-winter	Xiangyou16	Asia	CRR045908	BIG Data Center PRJCA000376
R57	B.napus	subsp. oleifera	Rapeseed Winter	Palu	Western_Europe	CRR045911	BIG Data Center PRJCA000376
R579	B.napus	subsp. oleifera	Rapeseed Semi-winter	SWU579	Asia	CRR045920	BIG Data Center PRJCA000376
R581	B.napus	subsp. oleifera	Rapeseed Winter	Dippes	Western_Europe	CRR045923	BIG Data Center PRJCA000376
R582	B.napus	subsp. oleifera	Rapeseed Winter	Escort	Western_Europe	CRR045924	BIG Data Center PRJCA000376
R586	B.napus	subsp. oleifera	Rapeseed Semi-winter	Miyauchi Na	Asia	CRR045928	BIG Data Center PRJCA000376
R588	B.napus	subsp. oleifera	Rapeseed Spring	Rivette	Oceania	CRR045930	BIG Data Center PRJCA000376
R591	B.napus	subsp. oleifera	Rapeseed Spring	Zephyr	North_America	CRR045934	BIG Data Center PRJCA000376
R593	B.napus	subsp. oleifera	Rapeseed Spring	Pivot	North_America	CRR045936	BIG Data Center PRJCA000376
R594	B.napus	subsp. oleifera	Rapeseed Spring	Olivia	Western_Europe	CRR045937	BIG Data Center PRJCA000376
R596	B.napus	subsp. oleifera	Rapeseed Spring	Larissa	Western_Europe	CRR045939	BIG Data Center PRJCA000376
R61	B.napus	subsp. oleifera	Rapeseed Winter	Lirabon	Western_Europe	CRR045954	BIG Data Center PRJCA000376
R629	B.napus	subsp. oleifera	Rapeseed Semi-winter	4Q542-1	Asia	CRR045969	BIG Data Center PRJCA000376
R63	B.napus	subsp. oleifera	Rapeseed Winter	Sonnengold	Western_Europe	CRR045970	BIG Data Center PRJCA000376
R64	B.napus	subsp. oleifera	Rapeseed Winter	Laser	Western_Europe	CRR045980	BIG Data Center PRJCA000376
R648	B.napus	subsp. oleifera	Rapeseed Semi-winter	SWU648	Asia	CRR045989	BIG Data Center PRJCA000376
R65	B.napus	subsp. oleifera	Rapeseed Winter	Rapid	Western_Europe	CRR045991	BIG Data Center PRJCA000376
R67	B.napus	subsp. oleifera	Rapeseed Winter	Fortis	Western_Europe	CRR046002	BIG Data Center PRJCA000376
R70	B.napus	subsp. oleifera	Rapeseed Winter	Express 617	Western_Europe	CRR046005	BIG Data Center PRJCA000376
R71	B.napus	subsp. oleifera	Rapeseed Winter	Mansholts Hamburger	Western_Europe	CRR046006	BIG Data Center PRJCA000376
R75	B.napus	subsp. oleifera	Rapeseed Winter	TaisetsuQ	Asia	CRR046010	BIG Data Center PRJCA000376
R78	B.napus	subsp. oleifera	Rapeseed Winter	Tenor	Western_Europe	CRR046013	BIG Data Center PRJCA000376
R84	B.napus	subsp. oleifera	Rapeseed Winter	Jet Neuf	Western_Europe	CRR046019	BIG Data Center PRJCA000376
2081_GSS	B.napus	subsp. rapifera	Swede	PI 263056	Europe	SRR6453622	NCBI SRA database PRJNA428769
3068_GSS	B.napus	subsp. oleifera	Rapeseed Spring	GT 050473	Europe	SRR6453683	NCBI SRA database PRJNA428769
3083_GSS	B.napus	subsp. pabularia	Siberian Kale	lot 2508	uncalculated	SRR6453696	NCBI SRA database PRJNA428769
3077_GSS	B.napus	subsp. pabularia	Siberian Kale	Heirloom Russian Kale	uncalculated	SRR6453699	NCBI SRA database PRJNA428769
3001_GSS	B.napus	subsp. oleifera	Rapeseed Semi-winter	PI 436554	Asia	SRR6453702	NCBI SRA database PRJNA428769
3008_GSS	B.napus	subsp. pabularia	Siberian Kale	GT 060520	uncalculated	SRR6453708	NCBI SRA database PRJNA428769
3069_GSS	B.napus	subsp. oleifera	Rapeseed Semi-winter	GT 050479	Asia	SRR6453718	NCBI SRA database PRJNA428769
2134_GSS	B.napus	subsp. rapifera	Swede	PI 632742	Europe	SRR6453809	NCBI SRA database PRJNA428769
3056_GSS	B.napus	subsp. rapifera	Swede	NSL 6461	North America	SRR6453925	NCBI SRA database PRJNA428769
3055_GSS	B.napus	subsp. rapifera	Swede	GT 071200	Oceania	SRR6453926	NCBI SRA database PRJNA428769
3058_GSS	B.napus	subsp. rapifera	Swede	NSL 6104	North America	SRR6453928	NCBI SRA database PRJNA428769
3057_GSS	B.napus	subsp. rapifera	Swede	PI 279688	North America	SRR6453929	NCBI SRA database PRJNA428769
3060_GSS	B.napus	subsp. rapifera	Swede	NSL 22146	North America	SRR6453931	NCBI SRA database PRJNA428769
3059_GSS	B.napus	subsp. rapifera	Swede	NSL 31348	North America	SRR6453932	NCBI SRA database PRJNA428769
3085_GSS	B.napus	subsp. pabularia	Siberian Kale	lot 3391	uncalculated	SRR6453933	NCBI SRA database PRJNA428769
3084_GSS	B.napus	subsp. pabularia	Siberian Kale	lot 1990	uncalculated	SRR6453934	NCBI SRA database PRJNA428769
3082_GSS	B.napus	subsp. pabularia	Siberian Kale	lot 3217	uncalculated	SRR6453936	NCBI SRA database PRJNA428769
3081_GSS	B.napus	subsp. pabularia	Siberian Kale	Dwarf Siberian	uncalculated	SRR6453937	NCBI SRA database PRJNA428769
3080_GSS	B.napus	subsp. pabularia	Siberian Kale	Earthcare Red Russian	uncalculated	SRR6453938	NCBI SRA database PRJNA428769
3079_GSS	B.napus	subsp. pabularia	Siberian Kale	heirloom white Russian	uncalculated	SRR6453939	NCBI SRA database PRJNA428769
3078_GSS	B.napus	subsp. pabularia	Siberian Kale	Dwarf blue kale	uncalculated	SRR6453940	NCBI SRA database PRJNA428769
3076_GSS	B.napus	subsp. pabularia	Siberian Kale	Kale Red Winter	uncalculated	SRR6453942	NCBI SRA database PRJNA428769
3092_GSS	B.napus	subsp. oleifera	Rapeseed Spring	GT 050411	Europe	SRR6453968	NCBI SRA database PRJNA428769
3090_GSS	B.napus	subsp. pabularia	Siberian Kale	lot 2872	uncalculated	SRR6453970	NCBI SRA database PRJNA428769
3088_GSS	B.napus	subsp. pabularia	Siberian Kale	lot 2541	uncalculated	SRR6453972	NCBI SRA database PRJNA428769
3089_GSS	B.napus	subsp. pabularia	Siberian Kale	lot 3392	uncalculated	SRR6453973	NCBI SRA database PRJNA428769
2104_GSS	B.napus	subsp. rapifera	Swede	NSL 68224	North America	SRR6454049	NCBI SRA database PRJNA428769
3053_GSS	B.napus	subsp. rapifera	Swede	GT 070755	Europe	SRR6454076	NCBI SRA database PRJNA428769
3054_GSS	B.napus	subsp. rapifera	Swede	GT 070893	Europe	SRR6454077	NCBI SRA database PRJNA428769
3047_GSS	B.napus	subsp. rapifera	Swede	GT 060306	Europe	SRR6454079	NCBI SRA database PRJNA428769
3044_GSS	B.napus	subsp. rapifera	Swede	GT 050333	Europe	SRR6454080	NCBI SRA database PRJNA428769
3045_GSS	B.napus	subsp. rapifera	Swede	GT 050418	Europe	SRR6454081	NCBI SRA database PRJNA428769
3051_GSS	B.napus	subsp. rapifera	Swede	GT 060642	Europe	SRR6454082	NCBI SRA database PRJNA428769
3052_GSS	B.napus	subsp. rapifera	Swede	GT 061851	Europe	SRR6454083	NCBI SRA database PRJNA428769
3050_GSS	B.napus	subsp. pabularia	Siberian Kale	GT050285	Europe	SRR6454085	NCBI SRA database PRJNA428769
3011_GSS	B.napus	subsp. pabularia	Siberian Kale	Ames 26645	North America	SRR6454111	NCBI SRA database PRJNA428769
3016_GSS	B.napus	subsp. pabularia	Siberian Kale	Ames 26627	North America	SRR6454116	NCBI SRA database PRJNA428769
3104_GSS	B.napus	subsp. oleifera	Rapeseed Spring	GT 060653	Europe	SRR6454122	NCBI SRA database PRJNA428769
3042_GSS	B.napus	subsp. rapifera	Swede	GT 050270	Europe	SRR6454124	NCBI SRA database PRJNA428769
3043_GSS	B.napus	subsp. rapifera	Swede	GT 050323	Europe	SRR6454125	NCBI SRA database PRJNA428769
3038_GSS	B.napus	subsp. rapifera	Swede	PI 632737	Europe	SRR6454128	NCBI SRA database PRJNA428769
3039_GSS	B.napus	subsp. rapifera	Swede	PI 632738	Europe	SRR6454129	NCBI SRA database PRJNA428769
3040_GSS	B.napus	subsp. rapifera	Swede	NSL 22937	North America	SRR6454130	NCBI SRA database PRJNA428769
3036_GSS	B.napus	subsp. rapifera	Swede	NSL 6102	North America	SRR6454135	NCBI SRA database PRJNA428769
R4337	B.napus	subsp. oleifera	Rapeseed Winter	Primander	Germany	SRR7600661	NCBI SRA database PRJNA476657
R4547	B.napus	subsp. oleifera	Rapeseed Winter	Metol	Germany	SRR7600704	NCBI SRA database PRJNA476657
R4545	B.napus	subsp. oleifera	Rapeseed Winter	Erox	Germany	SRR7600706	NCBI SRA database PRJNA476657
R4484	B.napus	subsp. oleifera	Rapeseed Winter	Arabella	Germany	SRR7600722	NCBI SRA database PRJNA476657
R4649	B.napus	subsp. oleifera	Rapeseed Spring	Glzower	German Democratic Republic	SRR7600723	NCBI SRA database PRJNA476657
R4479	B.napus	subsp. oleifera	Rapeseed Winter	Passat	Germany	SRR7600730	NCBI SRA database PRJNA476657
R4399	B.napus	subsp. oleifera	Rapeseed Winter	Npz 61	Germany	SRR7600733	NCBI SRA database PRJNA476657
R4395	B.napus	subsp. oleifera	Rapeseed Spring	Kosa	Germany	SRR7600737	NCBI SRA database PRJNA476657
R4563	B.napus	subsp. oleifera	Rapeseed Spring	CR 3040	Germany	SRR7600743	NCBI SRA database PRJNA476657
R4559	B.napus	subsp. oleifera	Rapeseed Winter	Falcon	Germany	SRR7600747	NCBI SRA database PRJNA476657
R4254	B.napus	subsp. oleifera	Rapeseed Spring	CR 3198	Canada	SRR7600753	NCBI SRA database PRJNA476657
R4250	B.napus	subsp. oleifera	Rapeseed Spring	Tanka	Canada	SRR7600761	NCBI SRA database PRJNA476657
R4249	B.napus	subsp. oleifera	Rapeseed Spring	Target	Canada	SRR7600762	NCBI SRA database PRJNA476657
R4262	B.napus	subsp. rapifera	Swede	BRA 1681	Denmark	SRR7600778	NCBI SRA database PRJNA476657
R4259	B.napus	subsp. rapifera	Swede	BRA 1682	Denmark	SRR7600779	NCBI SRA database PRJNA476657
R4585	B.napus	subsp. oleifera	Rapeseed Winter	Cobra	Germany	SRR7600783	NCBI SRA database PRJNA476657
R4362	B.napus	subsp. oleifera	Rapeseed Winter	NA	NA	SRR7600792	NCBI SRA database PRJNA476657
R4354	B.napus	subsp. oleifera	Rapeseed Winter	Elvira	Germany	SRR7600794	NCBI SRA database PRJNA476657
R4347	B.napus	subsp. oleifera	Rapeseed Winter	Lirakotta, Wre 25	Germany	SRR7600799	NCBI SRA database PRJNA476657
R4351	B.napus	subsp. oleifera	Rapeseed Winter	Lirakotta	Germany	SRR7600803	NCBI SRA database PRJNA476657
R4591	B.napus	subsp. rapifera	Swede	BRA 2926	Germany	SRR7600814	NCBI SRA database PRJNA476657
R4232	B.napus	subsp. oleifera	Rapeseed Spring	CR 1887	Belarus	SRR7600833	NCBI SRA database PRJNA476657
R4310	B.napus	subsp. oleifera	Rapeseed Winter	Jade	France	SRR7600850	NCBI SRA database PRJNA476657
R4311	B.napus	subsp. oleifera	Rapeseed Spring	Toro	France	SRR7600853	NCBI SRA database PRJNA476657
R4308	B.napus	subsp. oleifera	Rapeseed Winter	Primor	France	SRR7600856	NCBI SRA database PRJNA476657
R4493	B.napus	subsp. oleifera	Rapeseed Winter	Panter (GER)	Germany	SRR7600865	NCBI SRA database PRJNA476657
R4391	B.napus	subsp. oleifera	Rapeseed Spring	CR 3256	Germany	SRR7600886	NCBI SRA database PRJNA476657
R4593	B.napus	subsp. rapifera	Swede	BRA 2927	Germany	SRR7600897	NCBI SRA database PRJNA476657
R4594	B.napus	subsp. rapifera	Swede	BRA 1693	Germany	SRR7600898	NCBI SRA database PRJNA476657
R4190	B.napus	subsp. oleifera	Rapeseed Spring	Ceska, Ceska Krajowa	Czechoslovakia	SRR7600915	NCBI SRA database PRJNA476657
R4239	B.napus	subsp. oleifera	Rapeseed Spring	Golden	Canada	SRR7600919	NCBI SRA database PRJNA476657
R4240	B.napus	subsp. oleifera	Rapeseed Spring	Nugget	Canada	SRR7600920	NCBI SRA database PRJNA476657
R4241	B.napus	subsp. oleifera	Rapeseed Spring	Midas	Canada	SRR7600921	NCBI SRA database PRJNA476657
R4237	B.napus	subsp. oleifera	Rapeseed Spring	Zephyr	Canada	SRR7600925	NCBI SRA database PRJNA476657
R4238	B.napus	subsp. oleifera	Rapeseed Spring	Oro	Canada	SRR7600926	NCBI SRA database PRJNA476657
R4244	B.napus	subsp. oleifera	Rapeseed Spring	CR 2633	Canada	SRR7600928	NCBI SRA database PRJNA476657
R4268	B.napus	subsp. rapifera	Swede	BRA 1677	Denmark	SRR7600941	NCBI SRA database PRJNA476657
R4272	B.napus	subsp. oleifera	Rapeseed Winter	Ld 9431	Denmark	SRR7600945	NCBI SRA database PRJNA476657
R4319	B.napus	subsp. rapifera	Swede	BRA 1222	Georgia	SRR7600949	NCBI SRA database PRJNA476657
R4320	B.napus	subsp. rapifera	Swede	BRA 1728	Georgia	SRR7600950	NCBI SRA database PRJNA476657
R4321	B.napus	subsp. rapifera	Swede	BRA 2913	Georgia	SRR7600951	NCBI SRA database PRJNA476657
R4315	B.napus	subsp. oleifera	Rapeseed Winter	Major (FR)	France	SRR7600953	NCBI SRA database PRJNA476657
R4416	B.napus	subsp. oleifera	Rapeseed Winter	Annika, Semu 1008-84	Germany	SRR7600979	NCBI SRA database PRJNA476657
R4422	B.napus	subsp. oleifera	Rapeseed Spring	CR 3255	Germany	SRR7600981	NCBI SRA database PRJNA476657
R4219	B.napus	subsp. oleifera	Rapeseed Spring	CR 1883	Union of Soviet Socialist Republics	SRR7600988	NCBI SRA database PRJNA476657
R4275	B.napus	subsp. rapifera	Swede	BRA 930	Estonia	SRR7601001	NCBI SRA database PRJNA476657
R4592	B.napus	subsp. rapifera	Swede	BRA 3100	Germany	SRR7601009	NCBI SRA database PRJNA476657
R4589	B.napus	subsp. rapifera	Swede	BRA 1897	Germany	SRR7601010	NCBI SRA database PRJNA476657
R4590	B.napus	subsp. rapifera	Swede	BRA 1812	Germany	SRR7601011	NCBI SRA database PRJNA476657
R4650	B.napus	subsp. rapifera	Swede	BRA 1787	German Democratic Republic	SRR7601060	NCBI SRA database PRJNA476657
R4210	B.napus	subsp. oleifera	Rapeseed Spring	Nosovskij 9	Union of Soviet Socialist Republics	SRR7601067	NCBI SRA database PRJNA476657
R4209	B.napus	subsp. oleifera	Rapeseed Winter	Sibirian Kale	Union of Soviet Socialist Republics	SRR7601068	NCBI SRA database PRJNA476657
R4205	B.napus	subsp. oleifera	Rapeseed Spring	Cat.no.117	Union of Soviet Socialist Republics	SRR7601072	NCBI SRA database PRJNA476657
R4544	B.napus	subsp. oleifera	Rapeseed Winter	Karola	Germany	SRR7601074	NCBI SRA database PRJNA476657
R4570	B.napus	subsp. oleifera	Rapeseed Winter	Semu 9/82	Germany	SRR7601098	NCBI SRA database PRJNA476657
R4470	B.napus	subsp. oleifera	Rapeseed Winter	Hermes	Germany	SRR7601107	NCBI SRA database PRJNA476657
R4468	B.napus	subsp. oleifera	Rapeseed Winter	Liradonna	Germany	SRR7601109	NCBI SRA database PRJNA476657
R4162	B.napus	subsp. oleifera	Rapeseed Winter	Sl 41	Czechoslovakia	SRR7601141	NCBI SRA database PRJNA476657
R4286	B.napus	subsp. oleifera	Rapeseed Winter	CR 2193	France	SRR7601149	NCBI SRA database PRJNA476657
R5077	B.napus	subsp. oleifera	Rapeseed Semi-winter	ZAAS-M70	Asia	SRR7630971	NCBI SRA database PRJNA476657
R5070	B.napus	subsp. oleifera	Rapeseed Semi-winter	ZAAS-M44	Asia	SRR7630976	NCBI SRA database PRJNA476657
R4841	B.napus	subsp. oleifera	Rapeseed Winter	Ma 789	Poland	SRR7630992	NCBI SRA database PRJNA476657
R4834	B.napus	subsp. oleifera	Rapeseed Spring	Orriba	Poland	SRR7631010	NCBI SRA database PRJNA476657
R5116	B.napus	subsp. oleifera	Rapeseed Semi-winter	NIL1	China	SRR7631023	NCBI SRA database PRJNA476657
R5117	B.napus	subsp. oleifera	Rapeseed Semi-winter	NIL9	China	SRR7631024	NCBI SRA database PRJNA476657
R4859	B.napus	subsp. rapifera	Swede	BRA 1679	Romania	SRR7631045	NCBI SRA database PRJNA476657
R4662	B.napus	subsp. oleifera	Rapeseed Winter	Bnw 34	German Democratic Republic	SRR7631055	NCBI SRA database PRJNA476657
R4667	B.napus	subsp. oleifera	Rapeseed Winter	Bnw 24	German Democratic Republic	SRR7631058	NCBI SRA database PRJNA476657
R4807	B.napus	subsp. oleifera	Rapeseed Spring	Zachodni	Poland	SRR7631070	NCBI SRA database PRJNA476657
R4800	B.napus	subsp. oleifera	Rapeseed Winter	Local	Poland	SRR7631071	NCBI SRA database PRJNA476657
R5058	B.napus	subsp. oleifera	Rapeseed Semi-winter	ZAAS-M6	Asia	SRR7631078	NCBI SRA database PRJNA476657
R5043	B.napus	subsp. oleifera	Rapeseed Semi-winter	78251	China	SRR7631102	NCBI SRA database PRJNA476657
R5040	B.napus	subsp. oleifera	Rapeseed Semi-winter	Luojing-1	China	SRR7631103	NCBI SRA database PRJNA476657
R5041	B.napus	subsp. oleifera	Rapeseed Semi-winter	Hu791	China	SRR7631104	NCBI SRA database PRJNA476657
R5065	B.napus	subsp. oleifera	Rapeseed Semi-winter	ZAAS-M28	Asia	SRR7631117	NCBI SRA database PRJNA476657
R5067	B.napus	subsp. oleifera	Rapeseed Semi-winter	ZAAS-M39	Asia	SRR7631119	NCBI SRA database PRJNA476657
R5063	B.napus	subsp. oleifera	Rapeseed Semi-winter	ZAAS-M26	Asia	SRR7631123	NCBI SRA database PRJNA476657
R5062	B.napus	subsp. oleifera	Rapeseed Semi-winter	ZAAS-M22	Asia	SRR7631124	NCBI SRA database PRJNA476657
R4872	B.napus	subsp. oleifera	Rapeseed Spring	Maris Haplona	United Kingdom	SRR7631161	NCBI SRA database PRJNA476657
R4873	B.napus	subsp. oleifera	Rapeseed Winter	Gazelle	United Kingdom	SRR7631162	NCBI SRA database PRJNA476657
R4855	B.napus	subsp. rapifera	Swede	Pol1684	Poland	SRR7631165	NCBI SRA database PRJNA476657
R4927	B.napus	subsp. oleifera	Rapeseed Winter	Ww 969	Sweden	SRR7631179	NCBI SRA database PRJNA476657
R4725	B.napus	subsp. oleifera	Rapeseed Semi-winter	Azuma (light Yellow)	Japan	SRR7631191	NCBI SRA database PRJNA476657
R5102	B.napus	subsp. oleifera	Rapeseed Spring	Meijian-2	China	SRR7631195	NCBI SRA database PRJNA476657
R4982	B.napus	subsp. oleifera	Rapeseed Spring	Sv 716	Sweden	SRR7631202	NCBI SRA database PRJNA476657
R4947	B.napus	subsp. oleifera	Rapeseed Spring	Sv Gulliver	Sweden	SRR7631212	NCBI SRA database PRJNA476657
R5095	B.napus	subsp. oleifera	Rapeseed Semi-winter	Jan/79	China	SRR7631229	NCBI SRA database PRJNA476657
R5096	B.napus	subsp. oleifera	Rapeseed Semi-winter	NA	NA	SRR7631230	NCBI SRA database PRJNA476657
R4818	B.napus	subsp. rapifera	Swede	Pol1685	Poland	SRR7631245	NCBI SRA database PRJNA476657
R4858	B.napus	subsp. oleifera	Rapeseed Spring	CR 3189	Romania	SRR7631246	NCBI SRA database PRJNA476657
R5053	B.napus	subsp. oleifera	Rapeseed Semi-winter	Zhongshuang-6	China	SRR7631253	NCBI SRA database PRJNA476657
R5055	B.napus	subsp. oleifera	Rapeseed Semi-winter	Zheshuang-758-1	China	SRR7631255	NCBI SRA database PRJNA476657
R5056	B.napus	subsp. oleifera	Rapeseed Semi-winter	ZAAS-M4	Asia	SRR7631258	NCBI SRA database PRJNA476657
R5130	B.napus	subsp. oleifera	Rapeseed Semi-winter	ZAAS-MS-96	Asia	SRR7631267	NCBI SRA database PRJNA476657
R5131	B.napus	subsp. oleifera	Rapeseed Semi-winter	ZAAS-M34	Asia	SRR7631268	NCBI SRA database PRJNA476657
R5137	B.napus	subsp. oleifera	Rapeseed Winter	DWKL	China	SRR7631274	NCBI SRA database PRJNA476657
R5149	B.napus	subsp. oleifera	Rapeseed Semi-winter	Ningyou-7 (CHN)	China	SRR7631287	NCBI SRA database PRJNA476657
R5069	B.napus	subsp. oleifera	Rapeseed Semi-winter	ZAAS-M43	Asia	SRR7631308	NCBI SRA database PRJNA476657
R4724	B.napus	subsp. oleifera	Rapeseed Semi-winter	Abukuma Natane	Japan	SRR7631309	NCBI SRA database PRJNA476657
R5068	B.napus	subsp. oleifera	Rapeseed Semi-winter	ZAAS-M41	Asia	SRR7631310	NCBI SRA database PRJNA476657
R4862	B.napus	subsp. pabularia	Siberian Kale	Siberian	Russian Federation	SRR7631312	NCBI SRA database PRJNA476657
R4867	B.napus	subsp. oleifera	Rapeseed Spring	CR 1174	Ukraine	SRR7631315	NCBI SRA database PRJNA476657
R4866	B.napus	subsp. oleifera	Rapeseed Spring	CR 1855	Ukraine	SRR7631316	NCBI SRA database PRJNA476657
R4771	B.napus	subsp. rapifera	Swede	BRA 1694	Poland	SRR7631327	NCBI SRA database PRJNA476657
R4685	B.napus	subsp. oleifera	Rapeseed Winter	Ir 1	Hungary	SRR7631344	NCBI SRA database PRJNA476657
R4729	B.napus	subsp. oleifera	Rapeseed Semi-winter	Daichousen	Korea, Democratic People's Republic of	SRR7631354	NCBI SRA database PRJNA476657
R5088	B.napus	subsp. oleifera	Rapeseed Semi-winter	ZAAS-MS-31	Asia	SRR7631358	NCBI SRA database PRJNA476657
R5083	B.napus	subsp. oleifera	Rapeseed Semi-winter	ZAAS-MS-4-40	Asia	SRR7631359	NCBI SRA database PRJNA476657
R5080	B.napus	subsp. oleifera	Rapeseed Semi-winter	ZAAS-M74	Asia	SRR7631362	NCBI SRA database PRJNA476657
R5085	B.napus	subsp. oleifera	Rapeseed Semi-winter	ZAAS-MS-14	Asia	SRR7631365	NCBI SRA database PRJNA476657
R4750	B.napus	subsp. oleifera	Rapeseed Spring	Hankkija's Lauri	Netherlands	SRR7631371	NCBI SRA database PRJNA476657
R4906	B.napus	subsp. oleifera	Rapeseed Spring	Ww 1273	Sweden	SRR7631380	NCBI SRA database PRJNA476657
R4828	B.napus	subsp. rapifera	Swede	Pol1042	Poland	SRR7631385	NCBI SRA database PRJNA476657
R5128	B.napus	subsp. oleifera	Rapeseed Semi-winter	ZAAS-MS-84-620	Asia	SRR7631396	NCBI SRA database PRJNA476657
R5127	B.napus	subsp. oleifera	Rapeseed Semi-winter	ZAAS-MS-84-596	Asia	SRR7631397	NCBI SRA database PRJNA476657
R5125	B.napus	subsp. oleifera	Rapeseed Semi-winter	ZAAS-MS-56	Asia	SRR7631399	NCBI SRA database PRJNA476657
R5123	B.napus	subsp. oleifera	Rapeseed Semi-winter	ZAAS-MS-38	Asia	SRR7631401	NCBI SRA database PRJNA476657
R5121	B.napus	subsp. oleifera	Rapeseed Semi-winter	CR 3254	China	SRR7631403	NCBI SRA database PRJNA476657
R4719	B.napus	subsp. pabularia	Siberian Kale	Kabulena	Japan	SRR7631415	NCBI SRA database PRJNA476657
R4718	B.napus	subsp. oleifera	Rapeseed Semi-winter	Marasaki	Japan	SRR7631416	NCBI SRA database PRJNA476657
R4714	B.napus	subsp. rapifera	Swede	BRA 1813	Japan	SRR7631418	NCBI SRA database PRJNA476657
R4711	B.napus	subsp. oleifera	Rapeseed Semi-winter	Asahi Natane	Japan	SRR7631421	NCBI SRA database PRJNA476657
R4900	B.napus	subsp. rapifera	Swede	BRA 1680	Sweden	SRR7631427	NCBI SRA database PRJNA476657
R4785	B.napus	subsp. rapifera	Swede	Pol1001	Poland	SRR7631438	NCBI SRA database PRJNA476657
R4969	B.napus	subsp. oleifera	Rapeseed Spring	Omega	Sweden	SRR7631442	NCBI SRA database PRJNA476657
R4966	B.napus	subsp. oleifera	Rapeseed Spring	Niclos	Sweden	SRR7631447	NCBI SRA database PRJNA476657
R4731	B.napus	subsp. oleifera	Rapeseed Semi-winter	Daichousen (murayama)	Korea, Democratic People's Republic of	SRR7631451	NCBI SRA database PRJNA476657
R4898	B.napus	subsp. rapifera	Swede	BRA 1817	Croatia	SRR7631462	NCBI SRA database PRJNA476657
R4899	B.napus	subsp. oleifera	Rapeseed Semi-winter	Ning You 7 (VN)	Viet Nam	SRR7631463	NCBI SRA database PRJNA476657
R4891	B.napus	subsp. oleifera	Rapeseed Semi-winter	Cubs Root	Korea, Democratic People's Republic of	SRR7631471	NCBI SRA database PRJNA476657
Bna003	B.napus	subsp. pabularia	Siberian Kale	Red Russian Kale	Europe	This study	This study
Bna004	B.napus	subsp. pabularia	Siberian Kale	Siberian Kale	Europe	This study	This study
Bna006	B.napus	subsp. rapifera	Swede	Purple Top	Europe	This study	This study
Bna007	B.napus	subsp. rapifera	Swede	Laurentian	Europe	This study	This study
Bna008	B.napus	subsp. rapifera	Swede	Gowrie	Europe	This study	This study
Bna009	B.napus	subsp. pabularia	Siberian Kale	Siberian Improved Kale	Europe	This study	This study
Bna010	B.napus	subsp. pabularia	Siberian Kale	Red Ursa	Europe	This study	This study
Bna012	B.napus	subsp. rapifera	Swede	Yangyuangen	China	This study	This study
Bna014	B.napus	subsp. rapifera	Swede	Huiluobo1	China	This study	This study
Bna015	B.napus	subsp. rapifera	Swede	Yangdabaicai	China	This study	This study
Bna016	B.napus	subsp. rapifera	Swede	Wujingganlan	China	This study	This study
Bna017	B.napus	subsp. rapifera	Swede	Dabaicai1	China	This study	This study
Bna018	B.napus	subsp. rapifera	Swede	Dageda	China	This study	This study
Bna020	B.napus	subsp. rapifera	Swede	Manjing	China	This study	This study
Bna022	B.napus	subsp. rapifera	Swede	Dabaicai2	China	This study	This study
Bna023	B.napus	subsp. rapifera	Swede	Huiluobo2	China	This study	This study
Bna024	B.napus	subsp. rapifera	Swede	GRY	China	This study	This study
Bna025	B.napus	subsp. rapifera	Swede	Huangpiwugen	China	This study	This study
Bna027	B.napus	subsp. rapifera	Swede	Dabaicai3	China	This study	This study
Bna028	B.napus	subsp. rapifera	Swede	Dabaicai4	China	This study	This study
Bna029	B.napus	subsp. rapifera	Swede	Manjing2	China	This study	This study
Bna005	B.napus	subsp. pabularia	Siberian Kale	Siberian Dwarf Kale	Europe	This study	This study
SamA_001	B.rapa	ssp. pekinensis	Chinese cabbage	Chinese cabbage 1	Company DH line	SRR3201126	NCBI SRA database PRJNA312457
SamA_002	B.rapa	ssp. pekinensis	Chinese cabbage	Chinese cabbage 2	Company DH line	SRR3201149	NCBI SRA database PRJNA312457
SamA_003	B.rapa	ssp. pekinensis	Chinese cabbage	Chinese cabbage 3	Company DH line	SRR3202002	NCBI SRA database PRJNA312457
SamA_004	B.rapa	ssp. pekinensis	Chinese cabbage	Chinese cabbage 4	Company inbred line	SRR3203247	NCBI SRA database PRJNA312457
SamA_005	B.rapa	ssp. pekinensis	Chinese cabbage	Chinese cabbage 5	Company DH line	SRR3203434	NCBI SRA database PRJNA312457
SamA_006	B.rapa	ssp. pekinensis	Chinese cabbage	Chinese cabbage 6	Company DH line	SRR3203600	NCBI SRA database PRJNA312457
SamA_007	B.rapa	ssp. pekinensis	Chinese cabbage	Chinese cabbage 7	Company DH line	SRR3203778	NCBI SRA database PRJNA312457
SamA_008	B.rapa	ssp. pekinensis	Chinese cabbage	Chinese cabbage 8	Company DH line	SRR3203851	NCBI SRA database PRJNA312457
SamA_009	B.rapa	ssp. pekinensis	Chinese cabbage	Chinese cabbage 9	Company inbred line	SRR3203984	NCBI SRA database PRJNA312457
SamA_010	B.rapa	ssp. pekinensis	Chinese cabbage	Chinese cabbage 10	Company DH line	SRR3204262	NCBI SRA database PRJNA312457
SamA_011	B.rapa	ssp. pekinensis	Chinese cabbage	Chinese cabbage 11	Company inbred line	SRR3201151	NCBI SRA database PRJNA312457
SamA_012	B.rapa	ssp. pekinensis	Chinese cabbage	Chinese cabbage 12	Company DH line	SRR3201289	NCBI SRA database PRJNA312457
SamA_013	B.rapa	ssp. pekinensis	Chinese cabbage	Chinese cabbage 13	Company DH line	SRR3201305	NCBI SRA database PRJNA312457
SamA_014	B.rapa	ssp. pekinensis	Chinese cabbage	Chinese cabbage 14	Company DH line	SRR3201330	NCBI SRA database PRJNA312457
SamA_015	B.rapa	ssp. pekinensis	Chinese cabbage	Chinese cabbage 15	Company DH line	SRR3201414	NCBI SRA database PRJNA312457
SamA_016	B.rapa	ssp. pekinensis	Chinese cabbage	Chinese cabbage 16	Company DH line	SRR3201473	NCBI SRA database PRJNA312457
SamA_017	B.rapa	ssp. pekinensis	Chinese cabbage	Chinese cabbage 17	Company DH line	SRR3201513	NCBI SRA database PRJNA312457
SamA_018	B.rapa	ssp. pekinensis	Chinese cabbage	Chinese cabbage 18	Company DH line	SRR3201552	NCBI SRA database PRJNA312457
SamA_019	B.rapa	ssp. pekinensis	Chinese cabbage	Chinese cabbage 19	Company DH line	SRR3201621	NCBI SRA database PRJNA312457
SamA_020	B.rapa	ssp. pekinensis	Chinese cabbage	Chinese cabbage 20	Company DH line	SRR3201769	NCBI SRA database PRJNA312457
SamA_021	B.rapa	ssp. pekinensis	Chinese cabbage	Chinese cabbage 21	Company inbred line	SRR3202003	NCBI SRA database PRJNA312457
SamA_022	B.rapa	ssp. pekinensis	Chinese cabbage	Chinese cabbage 22	Company DH line	SRR3202801	NCBI SRA database PRJNA312457
SamA_023	B.rapa	ssp. pekinensis	Chinese cabbage	Chinese cabbage 23	Company DH line	SRR3202822	NCBI SRA database PRJNA312457
SamA_024	B.rapa	ssp. pekinensis	Chinese cabbage	Chinese cabbage 24	Company DH line	SRR3202871	NCBI SRA database PRJNA312457
SamA_025	B.rapa	ssp. pekinensis	Chinese cabbage	Chinese cabbage 25	Company inbred line	SRR3203046	NCBI SRA database PRJNA312457
SamA_026	B.rapa	ssp. pekinensis	Chinese cabbage	Chinese cabbage 26	Company inbred line	SRR3203071	NCBI SRA database PRJNA312457
SamA_027	B.rapa	ssp. pekinensis	Chinese cabbage	Chinese cabbage 27	Company DH line	SRR3203085	NCBI SRA database PRJNA312457
SamA_028	B.rapa	ssp. pekinensis	Chinese cabbage	Chinese cabbage 28	Company DH line	SRR3203110	NCBI SRA database PRJNA312457
SamA_029	B.rapa	ssp. pekinensis	Chinese cabbage	Chinese cabbage 29	Company DH line	SRR3203153	NCBI SRA database PRJNA312457
SamA_030	B.rapa	ssp. pekinensis	Chinese cabbage	Chinese cabbage 30	Company DH line	SRR3203178	NCBI SRA database PRJNA312457
SamA_031	B.rapa	ssp. pekinensis	Chinese cabbage	Chinese cabbage 31	Company DH line	SRR3203252	NCBI SRA database PRJNA312457
SamA_032	B.rapa	ssp. pekinensis	Chinese cabbage	Chinese cabbage 32	Company DH line	SRR3203271	NCBI SRA database PRJNA312457
SamA_033	B.rapa	ssp. pekinensis	Chinese cabbage	Chinese cabbage 33	Company DH line	SRR3203369	NCBI SRA database PRJNA312457
SamA_034	B.rapa	ssp. pekinensis	Chinese cabbage	Chinese cabbage 34	Company inbred line	SRR3203370	NCBI SRA database PRJNA312457
SamA_035	B.rapa	ssp. pekinensis	Chinese cabbage	Chinese cabbage 35	Company DH line	SRR3203371	NCBI SRA database PRJNA312457
SamA_036	B.rapa	ssp. pekinensis	Chinese cabbage	Chinese cabbage 36	Company DH line	SRR3203372	NCBI SRA database PRJNA312457
SamA_037	B.rapa	ssp. pekinensis	Chinese cabbage	Chinese cabbage 37	Company DH line	SRR3203373	NCBI SRA database PRJNA312457
SamA_038	B.rapa	ssp. pekinensis	Chinese cabbage	Chinese cabbage 38	Company DH line	SRR3203374	NCBI SRA database PRJNA312457
SamA_039	B.rapa	ssp. pekinensis	Chinese cabbage	Chinese cabbage 39	Company DH line	SRR3203390	NCBI SRA database PRJNA312457
SamA_040	B.rapa	ssp. pekinensis	Chinese cabbage	Chinese cabbage 40	Company inbred line	SRR3203425	NCBI SRA database PRJNA312457
SamA_041	B.rapa	ssp. pekinensis	Chinese cabbage	Chinese cabbage 41	Company DH line	SRR3203492	NCBI SRA database PRJNA312457
SamA_042	B.rapa	ssp. pekinensis	Chinese cabbage	Chinese cabbage 42	Company DH line	SRR3203541	NCBI SRA database PRJNA312457
SamA_043	B.rapa	ssp. pekinensis	Chinese cabbage	Chinese cabbage 43	Company DH line	SRR3203586	NCBI SRA database PRJNA312457
SamA_044	B.rapa	ssp. pekinensis	Chinese cabbage	Chinese cabbage 44	Company inbred line	SRR3203591	NCBI SRA database PRJNA312457
SamA_045	B.rapa	ssp. pekinensis	Chinese cabbage	Chinese cabbage 45	Company inbred line	SRR3203592	NCBI SRA database PRJNA312457
SamA_046	B.rapa	ssp. pekinensis	Chinese cabbage	Chinese cabbage 46	Plant Breeding Gerplasm	SRR3203593	NCBI SRA database PRJNA312457
SamA_047	B.rapa	ssp. rapa	Turnip	Turnip 1	Company DH line	SRR3203594	NCBI SRA database PRJNA312457
SamA_048	B.rapa	ssp. rapa	Turnip	Turnip 2	Company inbred line	SRR3203595	NCBI SRA database PRJNA312457
SamA_049	B.rapa	ssp. rapa	Turnip	Turnip 3	Company DH line	SRR3203596	NCBI SRA database PRJNA312457
SamA_050	B.rapa	ssp. rapa	Turnip	Turnip 4	Company DH line	SRR3203598	NCBI SRA database PRJNA312457
SamA_051	B.rapa	ssp. rapa	Turnip	Turnip 5	Company DH line	SRR3203603	NCBI SRA database PRJNA312457
SamA_052	B.rapa	ssp. rapa	Turnip	Turnip 6	Company DH line	SRR3203614	NCBI SRA database PRJNA312457
SamA_053	B.rapa	ssp. rapa	Turnip	Turnip 7	Plant Breeding Gerplasm	SRR3203633	NCBI SRA database PRJNA312457
SamA_054	B.rapa	ssp. rapa	Turnip	Turnip 8	Plant Breeding Gerplasm	SRR3203644	NCBI SRA database PRJNA312457
SamA_055	B.rapa	ssp. rapa	Turnip	Turnip 9	Plant Breeding Gerplasm	SRR3203657	NCBI SRA database PRJNA312457
SamA_056	B.rapa	ssp. rapa	Turnip	Turnip 10	Plant Breeding Gerplasm	SRR3203669	NCBI SRA database PRJNA312457
SamA_057	B.rapa	ssp. rapa	Turnip	Turnip 11	Plant Breeding Gerplasm	SRR3203680	NCBI SRA database PRJNA312457
SamA_058	B.rapa	ssp. rapa	Turnip	Turnip 12	Plant Breeding Gerplasm	SRR3203684	NCBI SRA database PRJNA312457
SamA_059	B.rapa	ssp. rapa	Turnip	Turnip 13	Plant Breeding Gerplasm	SRR3203685	NCBI SRA database PRJNA312457
SamA_060	B.rapa	ssp. rapa	Turnip	Turnip 14	Plant Breeding Gerplasm	SRR3203777	NCBI SRA database PRJNA312457
SamA_061	B.rapa	ssp. rapa	Turnip	Turnip 15	Plant Breeding Gerplasm	SRR3203779	NCBI SRA database PRJNA312457
SamA_062	B.rapa	ssp. rapa	Turnip	Turnip 16	Plant Breeding Gerplasm	SRR3203781	NCBI SRA database PRJNA312457
SamA_063	B.rapa	ssp. rapa	Turnip	Turnip 17	Plant Breeding Gerplasm	SRR3203802	NCBI SRA database PRJNA312457
SamA_064	B.rapa	ssp. rapa	Turnip	Turnip 18	Plant Breeding Gerplasm	SRR3203803	NCBI SRA database PRJNA312457
SamA_065	B.rapa	ssp. rapa	Turnip	Turnip 19	Plant Breeding Gerplasm	SRR3203804	NCBI SRA database PRJNA312457
SamA_066	B.rapa	ssp. rapa	Turnip	Turnip 20	Plant Breeding Gerplasm	SRR3203805	NCBI SRA database PRJNA312457
SamA_067	B.rapa	ssp. rapa	Turnip	Turnip 21	Plant Breeding Gerplasm	SRR3203830	NCBI SRA database PRJNA312457
SamA_068	B.rapa	ssp. rapa	Turnip	Turnip 22	Plant Breeding Gerplasm	SRR3203839	NCBI SRA database PRJNA312457
SamA_069	B.rapa	ssp. rapa	Turnip	Turnip 23	Plant Breeding Gerplasm	SRR3203840	NCBI SRA database PRJNA312457
SamA_070	B.rapa	ssp. rapa	Turnip	Turnip 24	Plant Breeding Gerplasm	SRR3203841	NCBI SRA database PRJNA312457
SamA_071	B.rapa	ssp. rapa	Turnip	Turnip 25	Plant Breeding Gerplasm	SRR3203852	NCBI SRA database PRJNA312457
SamA_072	B.rapa	ssp. rapa	Turnip	Turnip 26	Plant Breeding Gerplasm	SRR3203853	NCBI SRA database PRJNA312457
SamA_073	B.rapa	ssp. rapa	Turnip	Turnip 27	Plant Breeding Gerplasm	SRR3203854	NCBI SRA database PRJNA312457
SamA_074	B.rapa	ssp. rapa	Turnip	Turnip 28	Plant Breeding Gerplasm	SRR3203886	NCBI SRA database PRJNA312457
SamA_075	B.rapa	ssp. rapa	Turnip	Turnip 29	Plant Breeding Gerplasm	SRR3203914	NCBI SRA database PRJNA312457
SamA_076	B.rapa	ssp. rapa	Turnip	Turnip 30	Plant Breeding Gerplasm	SRR3203915	NCBI SRA database PRJNA312457
SamA_077	B.rapa	ssp. rapa	Turnip	Turnip 31	Plant Breeding Gerplasm	SRR3203918	NCBI SRA database PRJNA312457
SamA_078	B.rapa	ssp. rapa	Turnip	Turnip 32	Plant Breeding Gerplasm	SRR3203919	NCBI SRA database PRJNA312457
SamA_079	B.rapa	ssp. rapa	Turnip	Turnip 33	Plant Breeding Gerplasm	SRR3203920	NCBI SRA database PRJNA312457
SamA_080	B.rapa	ssp. rapa	Turnip	Turnip 34	Plant Breeding Gerplasm	SRR3203925	NCBI SRA database PRJNA312457
SamA_081	B.rapa	ssp. rapa	Turnip	Turnip 35	Plant Breeding Gerplasm	SRR3203985	NCBI SRA database PRJNA312457
SamA_082	B.rapa	ssp. rapa	Turnip	Turnip 36	Plant Breeding Gerplasm	SRR3203997	NCBI SRA database PRJNA312457
SamA_083	B.rapa	ssp. rapa	Turnip	Turnip 37	Plant Breeding Gerplasm	SRR3204020	NCBI SRA database PRJNA312457
SamA_084	B.rapa	ssp. rapa	Turnip	Turnip 38	Plant Breeding Gerplasm	SRR3204024	NCBI SRA database PRJNA312457
SamA_085	B.rapa	ssp. rapa	Turnip	Turnip 39	Plant Breeding Gerplasm	SRR3204219	NCBI SRA database PRJNA312457
SamA_086	B.rapa	ssp. rapa	Turnip	Turnip 40	Plant Breeding Gerplasm	SRR3204220	NCBI SRA database PRJNA312457
SamA_087	B.rapa	ssp. rapa	Turnip	Turnip 41	Plant Breeding Gerplasm	SRR3204221	NCBI SRA database PRJNA312457
SamA_088	B.rapa	ssp. rapa	Turnip	Turnip 42	Plant Breeding Gerplasm	SRR3204222	NCBI SRA database PRJNA312457
SamA_089	B.rapa	ssp. rapa	Turnip	Turnip 43	Plant Breeding Gerplasm	SRR3204245	NCBI SRA database PRJNA312457
SamA_090	B.rapa	ssp. rapa	Turnip	Turnip 44	Plant Breeding Gerplasm	SRR3204261	NCBI SRA database PRJNA312457
SamA_091	B.rapa	ssp. rapa	Turnip	Turnip 45	Plant Breeding Gerplasm	SRR3204287	NCBI SRA database PRJNA312457
SamA_092	B.rapa	ssp. rapa	Turnip	Turnip 46	Plant Breeding Gerplasm	SRR3204298	NCBI SRA database PRJNA312457
SamA_093	B.rapa	ssp. rapa	Turnip	Turnip 47	Plant Breeding Gerplasm	SRR3204345	NCBI SRA database PRJNA312457
SamA_094	B.rapa	ssp. rapa	Turnip	Turnip 48	Plant Breeding Gerplasm	SRR3204346	NCBI SRA database PRJNA312457
SamA_095	B.rapa	ssp. rapa	Turnip	Turnip 49	Plant Breeding Gerplasm	SRR3204347	NCBI SRA database PRJNA312457
SamA_096	B.rapa	ssp. rapa	Turnip	Turnip 50	Plant Breeding Gerplasm	SRR3204351	NCBI SRA database PRJNA312457
SamA_097	B.rapa	ssp. rapa	Turnip	Turnip 51	Plant Breeding Gerplasm	SRR3204352	NCBI SRA database PRJNA312457
SamA_098	B.rapa	ssp. rapa	Turnip	Turnip 52	Plant Breeding Gerplasm	SRR3204353	NCBI SRA database PRJNA312457
SamA_099	B.rapa	ssp. rapa	Turnip	Turnip 53	Plant Breeding Gerplasm	SRR3204355	NCBI SRA database PRJNA312457
SamA_100	B.rapa	ssp. rapa	Turnip	Turnip 54	Plant Breeding Gerplasm	SRR3204377	NCBI SRA database PRJNA312457
SamA_101	B.rapa	ssp. chinensis	Pak choi	Pak choi 1	Plant Breeding Gerplasm	SRR3201195	NCBI SRA database PRJNA312457
SamA_102	B.rapa	ssp. chinensis	Pak choi	Pak choi 2	Company DH line	SRR3201234	NCBI SRA database PRJNA312457
SamA_103	B.rapa	ssp. chinensis	Pak choi	Pak choi 3	Company DH line	SRR3201235	NCBI SRA database PRJNA312457
SamA_104	B.rapa	ssp. chinensis	Pak choi	Pak choi 4	Company inbred line	SRR3201236	NCBI SRA database PRJNA312457
SamA_105	B.rapa	ssp. chinensis	Pak choi	Pak choi 5	Company DH line	SRR3201246	NCBI SRA database PRJNA312457
SamA_106	B.rapa	ssp. chinensis	Pak choi	Pak choi 6	Company DH line	SRR3201250	NCBI SRA database PRJNA312457
SamA_107	B.rapa	ssp. chinensis	Pak choi	Pak choi 7	Company inbred line	SRR3201254	NCBI SRA database PRJNA312457
SamA_108	B.rapa	ssp. chinensis	Pak choi	Pak choi 8	Company DH line	SRR3201284	NCBI SRA database PRJNA312457
SamA_109	B.rapa	ssp. chinensis	Pak choi	Pak choi 9	Company inbred line	SRR3201285	NCBI SRA database PRJNA312457
SamA_110	B.rapa	ssp. chinensis	Pak choi	Pak choi 10	Company DH line	SRR3201288	NCBI SRA database PRJNA312457
SamA_111	B.rapa	ssp. chinensis	Pak choi	Pak choi 11	Company DH line	SRR3201290	NCBI SRA database PRJNA312457
SamA_112	B.rapa	ssp. chinensis	Pak choi	Pak choi 12	Company DH line	SRR3201294	NCBI SRA database PRJNA312457
SamA_113	B.rapa	ssp. chinensis	Pak choi	Pak choi 13	Company DH line	SRR3201295	NCBI SRA database PRJNA312457
SamA_114	B.rapa	ssp. chinensis	Pak choi	Pak choi 14	Company DH line	SRR3201296	NCBI SRA database PRJNA312457
SamA_115	B.rapa	ssp. chinensis	Pak choi	Pak choi 15	Company DH line	SRR3201298	NCBI SRA database PRJNA312457
SamA_116	B.rapa	ssp. chinensis	Pak choi	Pak choi 16	Company DH line	SRR3201299	NCBI SRA database PRJNA312457
SamA_117	B.rapa	ssp. chinensis	Pak choi	Pak choi 17	Company DH line	SRR3201300	NCBI SRA database PRJNA312457
SamA_118	B.rapa	ssp. chinensis	Pak choi	Pak choi 18	Company DH line	SRR3201302	NCBI SRA database PRJNA312457
SamA_119	B.rapa	ssp. chinensis	Pak choi	Pak choi 19	Company inbred line	SRR3201303	NCBI SRA database PRJNA312457
SamA_120	B.rapa	ssp. chinensis	Pak choi	Pak choi 20	Company DH line	SRR3201304	NCBI SRA database PRJNA312457
SamA_121	B.rapa	ssp. chinensis	Pak choi	Pak choi 21	Company DH line	SRR3201307	NCBI SRA database PRJNA312457
SamA_122	B.rapa	ssp. chinensis	Pak choi	Pak choi 22	Company DH line	SRR3201309	NCBI SRA database PRJNA312457
SamA_123	B.rapa	ssp. chinensis	Pak choi	Pak choi 23	Company DH line	SRR3201310	NCBI SRA database PRJNA312457
SamA_124	B.rapa	ssp. chinensis	Pak choi	Pak choi 24	Company DH line	SRR3201311	NCBI SRA database PRJNA312457
SamA_125	B.rapa	ssp. chinensis	Pak choi	Pak choi 25	Company DH line	SRR3201318	NCBI SRA database PRJNA312457
SamA_126	B.rapa	ssp. narinosa	Wutacai	Wutacai 1	Plant Breeding Gerplasm	SRR3201319	NCBI SRA database PRJNA312457
SamA_127	B.rapa	ssp. narinosa	Wutacai	Wutacai 2	Company DH line	SRR3201321	NCBI SRA database PRJNA312457
SamA_128	B.rapa	ssp. narinosa	Wutacai	Wutacai 3	Plant Breeding Gerplasm	SRR3201322	NCBI SRA database PRJNA312457
SamA_129	B.rapa	ssp. narinosa	Wutacai	Wutacai 4	Company DH line	SRR3201325	NCBI SRA database PRJNA312457
SamA_130	B.rapa	ssp. narinosa	Wutacai	Wutacai 5	Company DH line	SRR3201327	NCBI SRA database PRJNA312457
SamA_131	B.rapa	ssp. narinosa	Wutacai	Wutacai 6	Company DH line	SRR3201341	NCBI SRA database PRJNA312457
SamA_132	B.rapa	ssp. narinosa	Wutacai	Wutacai 7	Company DH line	SRR3201383	NCBI SRA database PRJNA312457
SamA_133	B.rapa	ssp. parachinensis	Caixin	Caixin 1	Company DH line	SRR3201384	NCBI SRA database PRJNA312457
SamA_134	B.rapa	ssp. parachinensis	Caixin	Caixin 2	Plant Breeding Gerplasm	SRR3201385	NCBI SRA database PRJNA312457
SamA_135	B.rapa	ssp. parachinensis	Caixin	Caixin 3	Plant Breeding Gerplasm	SRR3201386	NCBI SRA database PRJNA312457
SamA_136	B.rapa	ssp. parachinensis	Caixin	Caixin 4	Plant Breeding Gerplasm	SRR3201388	NCBI SRA database PRJNA312457
SamA_137	B.rapa	ssp. parachinensis	Caixin	Caixin 5	Plant Breeding Gerplasm	SRR3201410	NCBI SRA database PRJNA312457
SamA_138	B.rapa	ssp. parachinensis	Caixin	Caixin 6	Plant Breeding Gerplasm	SRR3201411	NCBI SRA database PRJNA312457
SamA_139	B.rapa	ssp. parachinensis	Caixin	Caixin 7	Plant Breeding Gerplasm	SRR3201412	NCBI SRA database PRJNA312457
SamA_140	B.rapa	ssp. parachinensis	Caixin	Caixin 8	Plant Breeding Gerplasm	SRR3201413	NCBI SRA database PRJNA312457
SamA_141	B.rapa	ssp. parachinensis	Caixin	Caixin 9	Plant Breeding Gerplasm	SRR3201417	NCBI SRA database PRJNA312457
SamA_142	B.rapa	ssp. parachinensis	Caixin	Caixin 10	Plant Breeding Gerplasm	SRR3201418	NCBI SRA database PRJNA312457
SamA_143	B.rapa	ssp. parachinensis	Caixin	Caixin 11	Plant Breeding Gerplasm	SRR3201425	NCBI SRA database PRJNA312457
SamA_144	B.rapa	ssp. parachinensis	Caixin	Caixin 12	Plant Breeding Gerplasm	SRR3201426	NCBI SRA database PRJNA312457
SamA_145	B.rapa	ssp. parachinensis	Caixin	Caixin 13	Plant Breeding Gerplasm	SRR3201428	NCBI SRA database PRJNA312457
SamA_146	B.rapa	ssp. parachinensis	Caixin	Caixin 14	Plant Breeding Gerplasm	SRR3201433	NCBI SRA database PRJNA312457
SamA_147	B.rapa	ssp. parachinensis	Caixin	Caixin 15	Plant Breeding Gerplasm	SRR3201434	NCBI SRA database PRJNA312457
SamA_148	B.rapa	ssp. parachinensis	Caixin	Caixin 16	Plant Breeding Gerplasm	SRR3201436	NCBI SRA database PRJNA312457
SamA_149	B.rapa	ssp. parachinensis	Caixin	Caixin 17	Plant Breeding Gerplasm	SRR3201437	NCBI SRA database PRJNA312457
SamA_150	B.rapa	ssp. parachinensis	Caixin	Caixin 18	Plant Breeding Gerplasm	SRR3201471	NCBI SRA database PRJNA312457
SamA_151	B.rapa	ssp. parachinensis	Caixin	Caixin 19	Plant Breeding Gerplasm	SRR3201494	NCBI SRA database PRJNA312457
SamA_152	B.rapa	ssp. parachinensis	Caixin	Caixin 20	Plant Breeding Gerplasm	SRR3201499	NCBI SRA database PRJNA312457
SamA_153	B.rapa	ssp. parachinensis	Caixin	Caixin 21	Plant Breeding Gerplasm	SRR3201500	NCBI SRA database PRJNA312457
SamA_154	B.rapa	ssp. parachinensis	Caixin	Caixin 22	Plant Breeding Gerplasm	SRR3201501	NCBI SRA database PRJNA312457
SamA_155	B.rapa	ssp. parachinensis	Caixin	Caixin 23	Plant Breeding Gerplasm	SRR3201502	NCBI SRA database PRJNA312457
SamA_156	B.rapa	ssp. parachinensis	Caixin	Caixin 24	Plant Breeding Gerplasm	SRR3201505	NCBI SRA database PRJNA312457
SamA_157	B.rapa	ssp. parachinensis	Caixin	Caixin 25	Plant Breeding Gerplasm	SRR3201508	NCBI SRA database PRJNA312457
SamA_158	B.rapa	ssp. parachinensis	Caixin	Caixin 26	Plant Breeding Gerplasm	SRR3201509	NCBI SRA database PRJNA312457
SamA_159	B.rapa	ssp. parachinensis	Caixin	Caixin 27	Plant Breeding Gerplasm	SRR3201510	NCBI SRA database PRJNA312457
SamA_160	B.rapa	ssp. parachinensis	Caixin	Caixin 28	Plant Breeding Gerplasm	SRR3201512	NCBI SRA database PRJNA312457
SamA_161	B.rapa	ssp. parachinensis	Caixin	Caixin 29	Plant Breeding Gerplasm	SRR3201514	NCBI SRA database PRJNA312457
SamA_162	B.rapa	ssp. parachinensis	Caixin	Caixin 30	Plant Breeding Gerplasm	SRR3201515	NCBI SRA database PRJNA312457
SamA_163	B.rapa	ssp. chinensis var. purpurea Bailey	Zicaitai	Zicaitai 1	Plant Breeding Gerplasm	SRR3201518	NCBI SRA database PRJNA312457
SamA_164	B.rapa	ssp. chinensis var. purpurea Bailey	Zicaitai	Zicaitai 2	Plant Breeding Gerplasm	SRR3201526	NCBI SRA database PRJNA312457
SamA_165	B.rapa	ssp. chinensis var. purpurea Bailey	Zicaitai	Zicaitai 3	Plant Breeding Gerplasm	SRR3201531	NCBI SRA database PRJNA312457
SamA_166	B.rapa	ssp. chinensis var. purpurea Bailey	Zicaitai	Zicaitai 4	Plant Breeding Gerplasm	SRR3201539	NCBI SRA database PRJNA312457
SamA_167	B.rapa	ssp. chinensis var. purpurea Bailey	Zicaitai	Zicaitai 5	Plant Breeding Gerplasm	SRR3201541	NCBI SRA database PRJNA312457
SamA_168	B.rapa	ssp. chinensis var. purpurea Bailey	Zicaitai	Zicaitai 6	Plant Breeding Gerplasm	SRR3201545	NCBI SRA database PRJNA312457
SamA_169	B.rapa	ssp. chinensis var. purpurea Bailey	Zicaitai	Zicaitai 7	Plant Breeding Gerplasm	SRR3201546	NCBI SRA database PRJNA312457
SamA_170	B.rapa	ssp. chinensis var. purpurea Bailey	Zicaitai	Zicaitai 8	Plant Breeding Gerplasm	SRR3201550	NCBI SRA database PRJNA312457
SamA_171	B.rapa	ssp. chinensis var. purpurea Bailey	Zicaitai	Zicaitai 9	Plant Breeding Gerplasm	SRR3201555	NCBI SRA database PRJNA312457
SamA_172	B.rapa	ssp. chinensis var. purpurea Bailey	Zicaitai	Zicaitai 10	Plant Breeding Gerplasm	SRR3201558	NCBI SRA database PRJNA312457
SamA_173	B.rapa	ssp. chinensis var. purpurea Bailey	Zicaitai	Zicaitai 11	Plant Breeding Gerplasm	SRR3201562	NCBI SRA database PRJNA312457
SamA_174	B.rapa	ssp. chinensis var. purpurea Bailey	Zicaitai	Zicaitai 12	Plant Breeding Gerplasm	SRR3201565	NCBI SRA database PRJNA312457
SamA_175	B.rapa	ssp. chinensis var. purpurea Bailey	Zicaitai	Zicaitai 13	Plant Breeding Gerplasm	SRR3201566	NCBI SRA database PRJNA312457
SamA_176	B.rapa	ssp. chinensis var. tai-tsai Lin	Taicai	Taicai 1	Company DH line	SRR3201592	NCBI SRA database PRJNA312457
SamA_177	B.rapa	ssp. chinensis var. tai-tsai Lin	Taicai	Taicai 2	Company DH line	SRR3201593	NCBI SRA database PRJNA312457
SamA_178	B.rapa	ssp. chinensis var. tai-tsai Lin	Taicai	Taicai 3	Company DH line	SRR3201595	NCBI SRA database PRJNA312457
SamA_179	B.rapa	ssp. chinensis var. tai-tsai Lin	Taicai	Taicai 4	Company DH line	SRR3201598	NCBI SRA database PRJNA312457
SamA_180	B.rapa	ssp. perviridis	Komatsuna	Komatsuna 1	Company DH line	SRR3201616	NCBI SRA database PRJNA312457
SamA_181	B.rapa	ssp. perviridis	Komatsuna	Komatsuna 2	Company DH line	SRR3201630	NCBI SRA database PRJNA312457
SamA_182	B.rapa	ssp. nipposinica	Mizuna	Mizuna 1	Company inbred line	SRR3201646	NCBI SRA database PRJNA312457
SamA_183	B.rapa	ssp. nipposinica	Mizuna	Mizuna 2	Company inbred line	SRR3201660	NCBI SRA database PRJNA312457
SamA_184	B.rapa	ssp. broccoletto	Edible Flower	Edible Flower 1	Company DH line	SRR3201665	NCBI SRA database PRJNA312457
SamA_185	B.rapa	ssp. tricolaris	Yellow Sarson	Yellow Sarson 1	Company inbred line	SRR3201729	NCBI SRA database PRJNA312457
SamA_186	B.rapa	ssp. oleifera	Oil seeds	Oil seeds 1	Plant Breeding Gerplasm	SRR3201745	NCBI SRA database PRJNA312457
SamA_187	B.rapa	ssp. oleifera	Oil seeds	Oil seeds 2	Plant Breeding Gerplasm	SRR3201750	NCBI SRA database PRJNA312457
SamA_188	B.rapa	ssp. oleifera	Oil seeds	Oil seeds 3	Plant Breeding Gerplasm	SRR3201751	NCBI SRA database PRJNA312457
SamA_189	B.rapa	ssp. oleifera	Oil seeds	Oil seeds 4	Plant Breeding Gerplasm	SRR3201759	NCBI SRA database PRJNA312457
SamA_190	B.rapa	ssp. oleifera	Oil seeds	Oil seeds 5	Plant Breeding Gerplasm	SRR3201760	NCBI SRA database PRJNA312457
SamA_191	B.rapa	ssp. oleifera	Oil seeds	Oil seeds 6	Plant Breeding Gerplasm	SRR3201785	NCBI SRA database PRJNA312457
SamA_192	B.rapa	ssp. oleifera	Oil seeds	Oil seeds 7	Plant Breeding Gerplasm	SRR3201790	NCBI SRA database PRJNA312457
SamA_193	B.rapa	ssp. oleifera	Oil seeds	Oil seeds 8	Plant Breeding Gerplasm	SRR3201793	NCBI SRA database PRJNA312457
SamA_194	B.rapa	ssp. oleifera	Oil seeds	Oil seeds 9	Plant Breeding Gerplasm	SRR3201801	NCBI SRA database PRJNA312457
SamA_195	B.rapa	ssp. oleifera	Oil seeds	Oil seeds 10	Plant Breeding Gerplasm	SRR3201826	NCBI SRA database PRJNA312457
SamA_196	B.rapa	ssp. oleifera	Oil seeds	Oil seeds 11	Plant Breeding Gerplasm	SRR3201859	NCBI SRA database PRJNA312457
SamA_197	B.rapa	ssp. oleifera	Oil seeds	Oil seeds 12	Plant Breeding Gerplasm	SRR3201997	NCBI SRA database PRJNA312457
SamA_198	B.rapa	ssp. oleifera	Rapid cycling	Rapid cycling 1	Company DH line	SRR3201998	NCBI SRA database PRJNA312457
SamA_199	B.rapa	ssp. oleifera	Rapid cycling	Rapid cycling 2	Company DH line	SRR3201999	NCBI SRA database PRJNA312457
SamC_001	B. oleracea	var. capitata	Cabbage	Cabbage 1	Company	SRR3202000	NCBI SRA database PRJNA312457
SamC_002	B. oleracea	var. capitata	Cabbage	Cabbage 2	Company	SRR3202020	NCBI SRA database PRJNA312457
SamC_003	B. oleracea	var. capitata	Cabbage	Cabbage 3	Company	SRR3202029	NCBI SRA database PRJNA312457
SamC_004	B. oleracea	var. capitata	Cabbage	Cabbage 4	Company	SRR3202031	NCBI SRA database PRJNA312457
SamC_005	B. oleracea	var. capitata	Cabbage	Cabbage 5	Company	SRR3202032	NCBI SRA database PRJNA312457
SamC_006	B. oleracea	var. capitata	Cabbage	Cabbage 6	Company	SRR3202033	NCBI SRA database PRJNA312457
SamC_007	B. oleracea	var. capitata	Cabbage	Cabbage 7	Company	SRR3202040	NCBI SRA database PRJNA312457
SamC_008	B. oleracea	var. capitata	Cabbage	Cabbage 8	Company	SRR3202041	NCBI SRA database PRJNA312457
SamC_009	B. oleracea	var. capitata	Cabbage	Cabbage 9	Company	SRR3202042	NCBI SRA database PRJNA312457
SamC_010	B. oleracea	var. capitata	Cabbage	Cabbage 10	Plant breeding germplasm	SRR3202043	NCBI SRA database PRJNA312457
SamC_011	B. oleracea	var. capitata	Cabbage	Cabbage 11	Plant breeding germplasm	SRR3202044	NCBI SRA database PRJNA312457
SamC_012	B. oleracea	var. capitata	Cabbage	Cabbage 12	Plant breeding germplasm	SRR3202802	NCBI SRA database PRJNA312457
SamC_013	B. oleracea	var. capitata	Cabbage	Cabbage 13	Plant breeding germplasm	SRR3202803	NCBI SRA database PRJNA312457
SamC_014	B. oleracea	var. capitata	Cabbage	Cabbage 14	Plant breeding germplasm	SRR3202805	NCBI SRA database PRJNA312457
SamC_015	B. oleracea	var. capitata	Cabbage	Cabbage 15	Plant breeding germplasm	SRR3202806	NCBI SRA database PRJNA312457
SamC_016	B. oleracea	var. capitata	Cabbage	Cabbage 16	Plant breeding germplasm	SRR3202807	NCBI SRA database PRJNA312457
SamC_017	B. oleracea	var. capitata	Cabbage	Cabbage 17	Plant breeding germplasm	SRR3202808	NCBI SRA database PRJNA312457
SamC_018	B. oleracea	var. capitata	Cabbage	Cabbage 18	Plant breeding germplasm	SRR3202809	NCBI SRA database PRJNA312457
SamC_019	B. oleracea	var. capitata	Cabbage	Cabbage 19	Plant breeding germplasm	SRR3202810	NCBI SRA database PRJNA312457
SamC_020	B. oleracea	var. capitata	Cabbage	Cabbage 20	Plant breeding germplasm	SRR3202811	NCBI SRA database PRJNA312457
SamC_021	B. oleracea	var. capitata	Cabbage	Cabbage 21	Plant breeding germplasm	SRR3202820	NCBI SRA database PRJNA312457
SamC_022	B. oleracea	var. capitata	Cabbage	Cabbage 22	Plant breeding germplasm	SRR3202827	NCBI SRA database PRJNA312457
SamC_023	B. oleracea	var. capitata	Cabbage	Cabbage 23	Plant breeding germplasm	SRR3202833	NCBI SRA database PRJNA312457
SamC_024	B. oleracea	var. capitata	Cabbage	Cabbage 24	Plant breeding germplasm	SRR3202834	NCBI SRA database PRJNA312457
SamC_025	B. oleracea	var. capitata	Cabbage	Cabbage 25	Plant breeding germplasm	SRR3202835	NCBI SRA database PRJNA312457
SamC_026	B. oleracea	var. capitata	Cabbage	Cabbage 26	Plant breeding germplasm	SRR3202836	NCBI SRA database PRJNA312457
SamC_027	B. oleracea	var. capitata	Cabbage	Cabbage 27	Plant breeding germplasm	SRR3202837	NCBI SRA database PRJNA312457
SamC_028	B. oleracea	var. capitata	Cabbage	Cabbage 28	Plant breeding germplasm	SRR3202838	NCBI SRA database PRJNA312457
SamC_029	B. oleracea	var. capitata	Cabbage	Cabbage 29	Plant breeding germplasm	SRR3202868	NCBI SRA database PRJNA312457
SamC_030	B. oleracea	var. capitata	Pointed	Pointed Cabbage 1	Company	SRR3202869	NCBI SRA database PRJNA312457
SamC_031	B. oleracea	var. capitata	Pointed	Pointed Cabbage 2	Company	SRR3202870	NCBI SRA database PRJNA312457
SamC_032	B. oleracea	var. capitata	Pointed	Pointed Cabbage 3	Company	SRR3202873	NCBI SRA database PRJNA312457
SamC_033	B. oleracea	var. capitata	White	White Cabbage 1	Company	SRR3202875	NCBI SRA database PRJNA312457
SamC_034	B. oleracea	var. capitata	White	White Cabbage 2	Company	SRR3202876	NCBI SRA database PRJNA312457
SamC_035	B. oleracea	var. capitata	White	White Cabbage 3	Company	SRR3202877	NCBI SRA database PRJNA312457
SamC_036	B. oleracea	var. capitata	White	White Cabbage 4	Company	SRR3202881	NCBI SRA database PRJNA312457
SamC_037	B. oleracea	var. capitata	White	White Cabbage 5	Company	SRR3202882	NCBI SRA database PRJNA312457
SamC_038	B. oleracea	var. capitata	White	White Cabbage 6	Company	SRR3202883	NCBI SRA database PRJNA312457
SamC_039	B. oleracea	var. capitata	White	White Cabbage 7	Company	SRR3202885	NCBI SRA database PRJNA312457
SamC_040	B. oleracea	var. capitata	White	White Cabbage 8	Company	SRR3202912	NCBI SRA database PRJNA312457
SamC_041	B. oleracea	var. capitata	White	White Cabbage 9	Company	SRR3203045	NCBI SRA database PRJNA312457
SamC_042	B. oleracea	var. capitata	White	White Cabbage 10	Company	SRR3203047	NCBI SRA database PRJNA312457
SamC_043	B. oleracea	var. capitata	White	White Cabbage 11	Company	SRR3203048	NCBI SRA database PRJNA312457
SamC_044	B. oleracea	var. capitata	Cabbage	Cabbage 30	Plant breeding germplasm	SRR3203049	NCBI SRA database PRJNA312457
SamC_045	B. oleracea	var. capitata	Cabbage	Cabbage 31	Plant breeding germplasm	SRR3203050	NCBI SRA database PRJNA312457
SamC_046	B. oleracea	var. gongylodes	Kohlrabi	Kohlrabi 1	Company	SRR3203051	NCBI SRA database PRJNA312457
SamC_047	B. oleracea	var. gongylodes	Kohlrabi	Kohlrabi 2	Company	SRR3203052	NCBI SRA database PRJNA312457
SamC_048	B. oleracea	var. gongylodes	Kohlrabi	Kohlrabi 3	Company	SRR3203053	NCBI SRA database PRJNA312457
SamC_049	B. oleracea	var. gongylodes	Kohlrabi	Kohlrabi 4	Company	SRR3203054	NCBI SRA database PRJNA312457
SamC_050	B. oleracea	var. gongylodes	Kohlrabi	Kohlrabi 5	Company	SRR3203055	NCBI SRA database PRJNA312457
SamC_051	B. oleracea	var. gongylodes	Kohlrabi	Kohlrabi 6	Company	SRR3203056	NCBI SRA database PRJNA312457
SamC_052	B. oleracea	var. gongylodes	Kohlrabi	Kohlrabi 7	Genebank	SRR3203072	NCBI SRA database PRJNA312457
SamC_053	B. oleracea	var. gongylodes	Kohlrabi	Kohlrabi 8	Genebank	SRR3203074	NCBI SRA database PRJNA312457
SamC_054	B. oleracea	var. gongylodes	Kohlrabi	Kohlrabi 9	Company	SRR3203075	NCBI SRA database PRJNA312457
SamC_055	B. oleracea	var. gongylodes	Kohlrabi	Kohlrabi 10	Company	SRR3203076	NCBI SRA database PRJNA312457
SamC_056	B. oleracea	var. gongylodes	Kohlrabi	Kohlrabi 11	Company	SRR3203077	NCBI SRA database PRJNA312457
SamC_057	B. oleracea	var. gongylodes	Kohlrabi	Kohlrabi 12	Company	SRR3203079	NCBI SRA database PRJNA312457
SamC_058	B. oleracea	var. gongylodes	Kohlrabi	Kohlrabi 13	Company	SRR3203080	NCBI SRA database PRJNA312457
SamC_059	B. oleracea	var. gongylodes	Kohlrabi	Kohlrabi 14	Company	SRR3203082	NCBI SRA database PRJNA312457
SamC_060	B. oleracea	var. gongylodes	Kohlrabi	Kohlrabi 15	Company	SRR3203083	NCBI SRA database PRJNA312457
SamC_061	B. oleracea	var. gongylodes	Kohlrabi	Kohlrabi 16	Plant breeding germplasm	SRR3203084	NCBI SRA database PRJNA312457
SamC_062	B. oleracea	var. gongylodes	Kohlrabi	Kohlrabi 17	Plant breeding germplasm	SRR3203086	NCBI SRA database PRJNA312457
SamC_063	B. oleracea	var. gongylodes	Kohlrabi	Kohlrabi 18	Plant breeding germplasm	SRR3203087	NCBI SRA database PRJNA312457
SamC_064	B. oleracea	var. gongylodes	Kohlrabi	Kohlrabi 19	Plant breeding germplasm	SRR3203089	NCBI SRA database PRJNA312457
SamC_065	B. oleracea	var. botrytis	Cauliflower	Cauliflower 1	Company	SRR3203096	NCBI SRA database PRJNA312457
SamC_066	B. oleracea	var. botrytis	Cauliflower	Cauliflower 2	Company	SRR3203104	NCBI SRA database PRJNA312457
SamC_067	B. oleracea	var. botrytis	Cauliflower	Cauliflower 3	Company	SRR3203105	NCBI SRA database PRJNA312457
SamC_068	B. oleracea	var. botrytis	Cauliflower	Cauliflower 4	Company	SRR3203106	NCBI SRA database PRJNA312457
SamC_069	B. oleracea	var. botrytis	Cauliflower	Cauliflower 5	Company	SRR3203107	NCBI SRA database PRJNA312457
SamC_070	B. oleracea	var. botrytis	Cauliflower	Cauliflower 6	Company	SRR3203108	NCBI SRA database PRJNA312457
SamC_071	B. oleracea	var. botrytis	Cauliflower	Cauliflower 7	Company	SRR3203109	NCBI SRA database PRJNA312457
SamC_072	B. oleracea	var. botrytis	Cauliflower	Cauliflower 8	Company	SRR3203115	NCBI SRA database PRJNA312457
SamC_073	B. oleracea	var. botrytis	Cauliflower	Cauliflower 9	Company	SRR3203119	NCBI SRA database PRJNA312457
SamC_074	B. oleracea	var. botrytis	Cauliflower	Cauliflower 10	Company	SRR3203120	NCBI SRA database PRJNA312457
SamC_075	B. oleracea	var. botrytis	Cauliflower	Cauliflower 11	Company	SRR3203127	NCBI SRA database PRJNA312457
SamC_076	B. oleracea	var. botrytis	Cauliflower	Cauliflower 12	Company	SRR3203131	NCBI SRA database PRJNA312457
SamC_077	B. oleracea	var. botrytis	Cauliflower	Cauliflower 13	Company	SRR3203136	NCBI SRA database PRJNA312457
SamC_078	B. oleracea	var. botrytis	Cauliflower	Cauliflower 14	Company	SRR3203140	NCBI SRA database PRJNA312457
SamC_079	B. oleracea	var. botrytis	Cauliflower	Cauliflower 15	Company	SRR3203144	NCBI SRA database PRJNA312457
SamC_080	B. oleracea	var. botrytis	Cauliflower	Cauliflower 16	Plant breeding germplasm	SRR3203147	NCBI SRA database PRJNA312457
SamC_081	B. oleracea	var. botrytis	Cauliflower	Cauliflower 17	Plant breeding germplasm	SRR3203151	NCBI SRA database PRJNA312457
SamC_082	B. oleracea	var. botrytis	Cauliflower	Cauliflower 18	Plant breeding germplasm	SRR3203155	NCBI SRA database PRJNA312457
SamC_083	B. oleracea	var. botrytis	Cauliflower	Cauliflower 19	Plant breeding germplasm	SRR3203157	NCBI SRA database PRJNA312457
SamC_084	B. oleracea	var. botrytis	Cauliflower	Cauliflower 20	Plant breeding germplasm	SRR3203160	NCBI SRA database PRJNA312457
SamC_085	B. oleracea	var. italica	Broccoli	Broccoli 1	Company	SRR3203163	NCBI SRA database PRJNA312457
SamC_086	B. oleracea	var. italica	Broccoli	Broccoli 2	Company	SRR3203164	NCBI SRA database PRJNA312457
SamC_087	B. oleracea	var. italica	Broccoli	Broccoli 3	Company	SRR3203165	NCBI SRA database PRJNA312457
SamC_088	B. oleracea	var. italica	Broccoli	Broccoli 4	Company	SRR3203166	NCBI SRA database PRJNA312457
SamC_089	B. oleracea	var. italica	Broccoli	Broccoli 5	Company	SRR3203169	NCBI SRA database PRJNA312457
SamC_090	B. oleracea	var. italica	Broccoli	Broccoli 6	Company	SRR3203172	NCBI SRA database PRJNA312457
SamC_091	B. oleracea	var. italica	Broccoli	Broccoli 7	Company	SRR3203176	NCBI SRA database PRJNA312457
SamC_092	B. oleracea	var. italica	Broccoli	Broccoli 8	Company	SRR3203181	NCBI SRA database PRJNA312457
SamC_093	B. oleracea	var. italica	Broccoli	Broccoli 9	Company	SRR3203187	NCBI SRA database PRJNA312457
SamC_094	B. oleracea	var. italica	Broccoli	Broccoli 10	Company	SRR3203201	NCBI SRA database PRJNA312457
SamC_095	B. oleracea	var. italica	Broccoli	Broccoli 11	Genebank	SRR3203204	NCBI SRA database PRJNA312457
SamC_096	B. oleracea	var. italica	Broccoli	Broccoli 12	Genebank	SRR3203206	NCBI SRA database PRJNA312457
SamC_097	B. oleracea	var. italica	Broccoli	Broccoli 13	Company	SRR3203212	NCBI SRA database PRJNA312457
SamC_098	B. oleracea	var. italica	Broccoli	Broccoli 14	Company	SRR3203219	NCBI SRA database PRJNA312457
SamC_099	B. oleracea	var. italica	Broccoli	Broccoli 15	Company	SRR3203228	NCBI SRA database PRJNA312457
SamC_100	B. oleracea	var. italica	Broccoli	Broccoli 16	Company	SRR3203237	NCBI SRA database PRJNA312457
SamC_101	B. oleracea	var. italica	Broccoli	Broccoli 17	Company	SRR3203244	NCBI SRA database PRJNA312457
SamC_102	B. oleracea	var. italica	Broccoli	Broccoli 18	Plant breeding germplasm	SRR3203255	NCBI SRA database PRJNA312457
SamC_103	B. oleracea	var. italica	Broccoli	Broccoli 19	Plant breeding germplasm	SRR3203257	NCBI SRA database PRJNA312457
SamC_104	B. oleracea	var. italica	Broccoli	Broccoli 20	Plant breeding germplasm	SRR3203258	NCBI SRA database PRJNA312457
SamC_105	B. oleracea	var. italica	Broccoli	Broccoli 21	Plant breeding germplasm	SRR3203259	NCBI SRA database PRJNA312457
SamC_106	B. oleracea	var. italica	Broccoli	Broccoli 22	Plant breeding germplasm	SRR3203260	NCBI SRA database PRJNA312457
SamC_107	B. oleracea	var. italica	Broccoli	Broccoli 23	Plant breeding germplasm	SRR3203261	NCBI SRA database PRJNA312457
SamC_108	B. oleracea	var. alboglabra	Chinese	Chinese kale 1	Plant breeding germplasm	SRR3203263	NCBI SRA database PRJNA312457
SamC_109	B. oleracea	var. alboglabra	Chinese	Chinese kale 2	Plant breeding germplasm	SRR3203264	NCBI SRA database PRJNA312457
SamC_110	B. oleracea	var. alboglabra	Chinese	Chinese kale 3	Plant breeding germplasm	SRR3203269	NCBI SRA database PRJNA312457
SamC_111	B. oleracea	var. alboglabra	Chinese	Chinese kale 4	Plant breeding germplasm	SRR3203270	NCBI SRA database PRJNA312457
SamC_112	B. oleracea	var. gemmifera	Brussels	Brussels sprouts 1	Plant breeding germplasm	SRR3203273	NCBI SRA database PRJNA312457
SamC_113	B. oleracea	var. gemmifera	Brussels	Brussels sprouts 2	Plant breeding germplasm	SRR3203278	NCBI SRA database PRJNA312457
SamC_114	B. oleracea	var. acephala	Kale	Kale 1	Plant breeding germplasm	SRR3203281	NCBI SRA database PRJNA312457
SamC_115	B. oleracea	var. acephala	Kale	Kale 2	Plant breeding germplasm	SRR3203286	NCBI SRA database PRJNA312457
SamC_116	B. oleracea	var. sabellica	Curly	Curly Kale 1	Company	SRR3203293	NCBI SRA database PRJNA312457
SamC_117	B. oleracea	var. sabellica	Curly	Curly Kale 2	Company	SRR3203366	NCBI SRA database PRJNA312457
SamC_118	B. oleracea	wild type	Wild	Wild 1	Genebank	SRR3203367	NCBI SRA database PRJNA312457
SamC_119	B. oleracea	wild type	Wild	Wild 2	Genebank	SRR3203368	NCBI SRA database PRJNA312457
Bol001	B.oleracea	var. acephala	Kale	Dwarf blue curled Kale	Europe	This study	This study
Bol002	B.oleracea	var. acephala	Kale	Lacinato Kale	Europe	This study	This study
Bol011	B.oleracea	var. acephala	Kale	Jagallo Nero	Europe	This study	This study
Bol012	B.oleracea	Wild	Wild	Wild	Europe	This study	This study
Bol013	B.oleracea	Wild	Wild	Wild	Europe	This study	This study
Bol014	B.oleracea	Wild	Wild	Wild	Europe	This study	This study
Bol015	B.oleracea	Wild	Wild	Wild	Europe	This study	This study
Bol016	B.oleracea	Wild	Wild	Wild	Europe	This study	This study
Bol017	B.oleracea	Wild	Wild	Wild	Europe	This study	This study
Bol018	B.oleracea	Wild	Wild	Wild	Europe	This study	This study
Bol019	B.oleracea	Wild	Wild	Wild	Europe	This study	This study
Bni01	B. nigra	Wild	Wild	CN115125	Canada	SRR11906214	NCBI SRA database PRJNA516907
Bni02	B. nigra	Wild	Wild	NI100	Canada	SRR8483023	NCBI SRA database PRJNA516907

## Sheet: SupTab2
Supplementary Table 2. Detailed information of Sequencing statistics
Sample	SRR ID	Reads(Gb)	Mapping rate
R110	CRR045448	5.27756	0.9947
R112	CRR045450	6.44321	0.9964
R115	CRR045453	7.93422	0.9964
R121	CRR045459	6.21954	0.9974
R125	CRR045463	6.21147	0.9931
R152	CRR045492	5.9345	0.9522
R160	CRR045501	5.66146	0.997
R201	CRR045546	7.63251	0.9931
R202	CRR045547	7.17765	0.9974
R237	CRR045580	6.49662	0.9962
R238	CRR045581	5.94104	0.9966
R239	CRR045582	7.21297	0.9972
R241	CRR045585	9.23786	0.9973
R245	CRR045589	7.32186	0.9939
R250	CRR045595	7.04293	0.9884
R28	CRR045619	7.35314	0.9959
R283	CRR045623	6.25976	0.8531
R284	CRR045624	6.37279	0.9864
R327	CRR045667	5.18731	0.9898
R334	CRR045675	6.79081	0.9811
R344	CRR045685	5.51126	0.9833
R352	CRR045693	6.55417	0.9839
R362	CRR045701	5.70582	0.9809
R368	CRR045705	6.83147	0.9857
R369	CRR045706	9.04177	0.991
R391	CRR045723	5.60598	0.9917
R404	CRR045732	6.66481	0.9934
R408	CRR045736	6.32265	0.9768
R41	CRR045738	5.51976	0.9806
R410	CRR045739	8.16301	0.9912
R412	CRR045741	6.79234	0.9915
R422	CRR045752	6.49662	0.9965
R423	CRR045753	6.38685	0.9956
R424	CRR045754	5.92633	0.9957
R427	CRR045757	8.03679	0.9756
R43	CRR045760	5.44477	0.9868
R432	CRR045763	5.66375	0.921
R448	CRR045779	6.65619	0.9914
R475	CRR045809	7.34202	0.9934
R48	CRR045814	5.67389	0.9934
R485	CRR045820	7.42279	0.9875
R496	CRR045832	6.83866	0.9937
R50	CRR045836	5.5929	0.9927
R502	CRR045839	6.86515	0.9624
R507	CRR045844	6.47765	0.9807
R520	CRR045857	7.29831	0.9956
R525	CRR045862	6.19251	0.9479
R526	CRR045863	7.90806	0.982
R527	CRR045864	5.85548	0.9917
R528	CRR045865	6.2627	0.9921
R529	CRR045866	6.01418	0.9854
R532	CRR045870	7.14942	0.9829
R534	CRR045872	9.36822	0.9949
R535	CRR045873	7.9001	0.9917
R538	CRR045876	7.29363	0.9922
R54	CRR045878	6.48441	0.9703
R541	CRR045880	6.04078	0.9662
R544	CRR045883	9.59767	0.9912
R546	CRR045885	7.72766	0.9744
R547	CRR045886	7.57605	0.9857
R55	CRR045889	5.15744	0.9693
R556	CRR045896	7.0438	0.9899
R561	CRR045902	4.58356	0.5506
R563	CRR045904	7.66739	0.9903
R567	CRR045908	8.31092	0.9521
R57	CRR045911	5.51845	0.9854
R579	CRR045920	6.84433	0.9698
R581	CRR045923	6.26597	0.9831
R582	CRR045924	6.72083	0.9853
R586	CRR045928	7.47141	0.9663
R588	CRR045930	5.90355	0.9693
R591	CRR045934	10.5101	0.9947
R593	CRR045936	6.50207	0.9903
R594	CRR045937	7.50596	0.9111
R596	CRR045939	6.56333	0.9657
R61	CRR045954	6.20602	0.9884
R629	CRR045969	6.63952	0.9029
R63	CRR045970	7.45767	0.9861
R64	CRR045980	5.68304	0.9201
R648	CRR045989	6.03141	0.9906
R65	CRR045991	6.53564	0.98
R67	CRR046002	6.7895	0.985
R70	CRR046005	5.12398	0.953
R71	CRR046006	6.91202	0.99
R75	CRR046010	4.67883	0.8957
R78	CRR046013	6.11457	0.9909
R84	CRR046019	5.3095	0.9944
2081_GSS	SRR6453622	3.4892	0.997
3068_GSS	SRR6453683	2.08103	0.9972
3083_GSS	SRR6453696	2.73557	0.9969
3077_GSS	SRR6453699	2.84817	0.9969
3001_GSS	SRR6453702	2.9164	0.9933
3008_GSS	SRR6453708	2.90005	0.9966
3069_GSS	SRR6453718	2.84348	0.9979
2134_GSS	SRR6453809	3.37301	0.997
3056_GSS	SRR6453925	2.75258	0.9961
3055_GSS	SRR6453926	2.79193	0.9972
3058_GSS	SRR6453928	2.52858	0.9971
3057_GSS	SRR6453929	3.14127	0.9974
3060_GSS	SRR6453931	3.04045	0.9971
3059_GSS	SRR6453932	2.74506	0.9972
3085_GSS	SRR6453933	2.59191	0.9971
3084_GSS	SRR6453934	2.32399	0.9969
3082_GSS	SRR6453936	2.61567	0.997
3081_GSS	SRR6453937	2.78811	0.9969
3080_GSS	SRR6453938	2.78746	0.9956
3079_GSS	SRR6453939	3.3184	0.997
3078_GSS	SRR6453940	2.98791	0.9967
3076_GSS	SRR6453942	2.80838	0.9967
3092_GSS	SRR6453968	2.40879	0.9971
3090_GSS	SRR6453970	2.70037	0.997
3088_GSS	SRR6453972	2.85275	0.9968
3089_GSS	SRR6453973	2.80566	0.9968
2104_GSS	SRR6454049	2.73721	0.997
3053_GSS	SRR6454076	2.77274	0.9972
3054_GSS	SRR6454077	2.98311	0.9974
3047_GSS	SRR6454079	2.61774	0.9975
3044_GSS	SRR6454080	3.04666	0.9971
3045_GSS	SRR6454081	3.24188	0.9969
3051_GSS	SRR6454082	2.88294	0.9976
3052_GSS	SRR6454083	2.81863	0.9971
3050_GSS	SRR6454085	2.60455	0.9968
3011_GSS	SRR6454111	2.51877	0.997
3016_GSS	SRR6454116	2.58799	0.997
3104_GSS	SRR6454122	2.60772	0.9972
3042_GSS	SRR6454124	2.88033	0.9971
3043_GSS	SRR6454125	2.4888	0.9973
3038_GSS	SRR6454128	2.76468	0.9972
3039_GSS	SRR6454129	2.67486	0.9972
3040_GSS	SRR6454130	2.63889	0.9967
3036_GSS	SRR6454135	3.02399	0.9974
R4337	SRR7600661	5.81286	0.9695
R4547	SRR7600704	7.36578	0.983
R4545	SRR7600706	9.67015	0.9807
R4484	SRR7600722	8.25751	0.9934
R4649	SRR7600723	8.3143	0.9942
R4479	SRR7600730	7.56863	0.9851
R4399	SRR7600733	8.85254	0.9562
R4395	SRR7600737	5.9187	0.9923
R4563	SRR7600743	6.61445	0.9863
R4559	SRR7600747	7.17035	0.9902
R4254	SRR7600753	8.03417	0.9902
R4250	SRR7600761	8.36967	0.9825
R4249	SRR7600762	5.75607	0.9896
R4262	SRR7600778	8.37992	0.9953
R4259	SRR7600779	8.09946	0.9834
R4585	SRR7600783	6.78743	0.9959
R4362	SRR7600792	6.82209	0.9776
R4354	SRR7600794	6.32996	0.9832
R4347	SRR7600799	6.35198	0.9838
R4351	SRR7600803	26.4273	0.9834
R4591	SRR7600814	6.42304	0.9889
R4232	SRR7600833	5.84589	0.9898
R4310	SRR7600850	8.95947	0.9798
R4311	SRR7600853	9.064	0.9897
R4308	SRR7600856	9.66307	0.988
R4493	SRR7600865	7.65431	0.9891
R4391	SRR7600886	6.03413	0.985
R4593	SRR7600897	6.40724	0.988
R4594	SRR7600898	6.9966	0.9694
R4190	SRR7600915	7.20457	0.9854
R4239	SRR7600919	9.32898	0.9447
R4240	SRR7600920	5.78866	0.9593
R4241	SRR7600921	11.0917	0.9912
R4237	SRR7600925	7.48667	0.9906
R4238	SRR7600926	6.06269	0.9955
R4244	SRR7600928	7.45026	0.9938
R4268	SRR7600941	6.05669	0.989
R4272	SRR7600945	6.66622	0.9914
R4319	SRR7600949	6.84945	0.9564
R4320	SRR7600950	5.95423	0.9643
R4321	SRR7600951	7.86086	0.9467
R4315	SRR7600953	6.4467	0.9912
R4416	SRR7600979	6.01582	0.9853
R4422	SRR7600981	8.56522	0.9921
R4219	SRR7600988	5.96154	0.9854
R4275	SRR7601001	6.85043	0.9768
R4592	SRR7601009	6.5376	0.9853
R4589	SRR7601010	6.71527	0.9866
R4590	SRR7601011	6.4274	0.9785
R4650	SRR7601060	5.9575	0.9839
R4210	SRR7601067	6.43776	0.9895
R4209	SRR7601068	6.24428	0.9841
R4205	SRR7601072	6.77086	0.9657
R4544	SRR7601074	9.70961	0.9819
R4570	SRR7601098	7.87863	0.9652
R4470	SRR7601107	11.0323	0.9942
R4468	SRR7601109	6.4322	0.9919
R4162	SRR7601141	7.55828	0.9954
R4286	SRR7601149	7.4362	0.9807
R5077	SRR7630971	6.37323	0.9807
R5070	SRR7630976	7.58062	0.9094
R4841	SRR7630992	5.54821	0.9577
R4834	SRR7631010	5.8908	0.9772
R5116	SRR7631023	6.09801	0.989
R5117	SRR7631024	6.03261	0.9764
R4859	SRR7631045	7.70859	0.9942
R4662	SRR7631055	6.03729	0.9721
R4667	SRR7631058	6.50087	0.9899
R4807	SRR7631070	14.5586	0.9904
R4800	SRR7631071	14.3722	0.9831
R5058	SRR7631078	5.88883	0.9854
R5043	SRR7631102	6.53891	0.967
R5040	SRR7631103	16.8546	0.9821
R5041	SRR7631104	6.64006	0.976
R5065	SRR7631117	6.79822	0.9797
R5067	SRR7631119	5.75139	0.9635
R5063	SRR7631123	24.8848	0.9713
R5062	SRR7631124	6.03838	0.9834
R4872	SRR7631161	5.97756	0.9779
R4873	SRR7631162	7.90642	0.9967
R4855	SRR7631165	5.69601	0.9862
R4927	SRR7631179	21.2904	0.9843
R4725	SRR7631191	15.1744	0.9937
R5102	SRR7631195	8.78867	0.9903
R4982	SRR7631202	7.21351	0.9732
R4947	SRR7631212	8.33	0.9621
R5095	SRR7631229	5.85897	0.99
R5096	SRR7631230	5.80763	0.9807
R4818	SRR7631245	10.6687	0.9872
R4858	SRR7631246	8.9549	0.9938
R5053	SRR7631253	6.10531	0.9487
R5055	SRR7631255	11.206	0.9917
R5056	SRR7631258	5.78474	0.9499
R5130	SRR7631267	7.66597	0.9968
R5131	SRR7631268	8.51955	0.9962
R5137	SRR7631274	7.78347	0.993
R5149	SRR7631287	8.28934	0.9965
R5069	SRR7631308	5.96568	0.9464
R4724	SRR7631309	9.6283	0.953
R5068	SRR7631310	5.88524	0.9611
R4862	SRR7631312	7.00914	0.9321
R4867	SRR7631315	6.98112	0.9804
R4866	SRR7631316	7.54847	0.9914
R4771	SRR7631327	17.3717	0.9499
R4685	SRR7631344	15.4349	0.985
R4729	SRR7631354	11.6545	0.9619
R5088	SRR7631358	6.0217	0.9829
R5083	SRR7631359	5.92622	0.9903
R5080	SRR7631362	6.02519	0.9715
R5085	SRR7631365	18.1747	0.9968
R4750	SRR7631371	7.40688	0.9961
R4906	SRR7631380	6.64769	0.9914
R4828	SRR7631385	8.03624	0.96
R5128	SRR7631396	5.93614	0.9463
R5127	SRR7631397	6.84357	0.9972
R5125	SRR7631399	9.12385	0.9945
R5123	SRR7631401	6.87354	0.9963
R5121	SRR7631403	8.1387	0.9872
R4719	SRR7631415	5.86998	0.9826
R4718	SRR7631416	7.71131	0.9484
R4714	SRR7631418	12.6178	0.9764
R4711	SRR7631421	7.4059	0.9941
R4900	SRR7631427	12.427	0.8397
R4785	SRR7631438	6.33225	0.9871
R4969	SRR7631442	15.8567	0.9673
R4966	SRR7631447	7.8553	0.9722
R4731	SRR7631451	13.8511	0.9196
R4898	SRR7631462	9.5472	0.9904
R4899	SRR7631463	8.64806	0.9603
R4891	SRR7631471	7.95896	0.9007
Bna003	This study	14.8	0.997
Bna004	This study	15.99	0.9949
Bna006	This study	15	0.9973
Bna007	This study	16.64	0.9969
Bna008	This study	14.18	0.9973
Bna009	This study	15.79	0.994
Bna010	This study	14.05	0.9928
Bna012	This study	15.07	0.9974
Bna014	This study	15.61	0.9962
Bna015	This study	17.97	0.9967
Bna016	This study	16.94	0.9975
Bna017	This study	15.96	0.9974
Bna018	This study	17.96	0.9968
Bna020	This study	20.48	0.9968
Bna022	This study	17.12	0.9974
Bna023	This study	15.11	0.9963
Bna024	This study	17.01	0.9952
Bna025	This study	18.59	0.9971
Bna027	This study	18.06	0.9972
Bna028	This study	20.03	0.9967
Bna029	This study	17.27	0.9974
Bna005	This study	18.76	0.997
Bol001	This study	15.99	0.9951
Bol002	This study	16.8	0.9234
Bol011	This study	16.29	0.9434
Bol012	This study	15.17	0.9873
Bol013	This study	16.19	0.9726
Bol014	This study	16.41	0.9384
Bol015	This study	15.72	0.9864
Bol016	This study	17.39	0.9841
Bol017	This study	17.14	0.9397
Bol018	This study	15.35	0.9937
Bol019	This study	17.93	0.9903
SamA_001	SRR3201126	1.81255	0.9963
SamA_002	SRR3201149	2.11424	0.9872
SamA_003	SRR3202002	2.40061	0.9826
SamA_004	SRR3203247	2.27894	0.9484
SamA_005	SRR3203434	2.24255	0.9764
SamA_006	SRR3203600	2.7516	0.9941
SamA_007	SRR3203778	1.9439	0.8397
SamA_008	SRR3203851	2.61426	0.9871
SamA_009	SRR3203984	2.68457	0.9673
SamA_010	SRR3204262	2.37981	0.9722
SamA_011	SRR3201151	1.61735	0.9196
SamA_012	SRR3201289	2.71584	0.9904
SamA_013	SRR3201305	2.90672	0.9603
SamA_014	SRR3201330	2.1216	0.9007
SamA_015	SRR3201414	2.44092	0.997
SamA_016	SRR3201473	2.56656	0.9949
SamA_017	SRR3201513	2.36024	0.9973
SamA_018	SRR3201552	2.25582	0.9969
SamA_019	SRR3201621	2.56139	0.9973
SamA_020	SRR3201769	2.33644	0.994
SamA_021	SRR3202003	1.83396	0.9928
SamA_022	SRR3202801	2.75159	0.9974
SamA_023	SRR3202822	2.73465	0.9962
SamA_024	SRR3202871	2.31513	0.9967
SamA_025	SRR3203046	1.68564	0.9975
SamA_026	SRR3203071	2.29846	0.9974
SamA_027	SRR3203085	2.50465	0.9968
SamA_028	SRR3203110	2.55664	0.9968
SamA_029	SRR3203153	2.20258	97.41%
SamA_030	SRR3203178	2.45765	90.14%
SamA_031	SRR3203252	2.17739	97.54%
SamA_032	SRR3203271	3.30585	95.46%
SamA_033	SRR3203369	2.6242	93.74%
SamA_034	SRR3203370	1.4161	97.57%
SamA_035	SRR3203371	2.64257	95.22%
SamA_036	SRR3203372	2.95918	93.82%
SamA_037	SRR3203373	2.54805	93.81%
SamA_038	SRR3203374	2.59215	94.91%
SamA_039	SRR3203390	2.26925	88.32%
SamA_040	SRR3203425	2.1875	98.82%
SamA_041	SRR3203492	2.65874	98.52%
SamA_042	SRR3203541	2.47229	93.15%
SamA_043	SRR3203586	5.00155	97.24%
SamA_044	SRR3203591	2.45601	93.6%
SamA_045	SRR3203592	1.43596	97.68%
SamA_046	SRR3203593	3.86965	94.24%
SamA_047	SRR3203594	2.30905	96.64%
SamA_048	SRR3203595	1.41702	94.82%
SamA_049	SRR3203596	4.23041	98.16%
SamA_050	SRR3203598	10.8176	98.81%
SamA_051	SRR3203603	3.67327	97.67%
SamA_052	SRR3203614	3.79677	94.05%
SamA_053	SRR3203633	11.7242	94.59%
SamA_054	SRR3203644	13.7135	95.62%
SamA_055	SRR3203657	5.60072	97.9%
SamA_056	SRR3203669	8.53136	99.33%
SamA_057	SRR3203680	14.8193	99.8%
SamA_058	SRR3203684	8.60527	88.89%
SamA_059	SRR3203685	5.35811	91.44%
SamA_060	SRR3203777	16.7591	97.86%
SamA_061	SRR3203779	5.91746	97.79%
SamA_062	SRR3203781	5.34311	92.12%
SamA_063	SRR3203802	3.71258	98.68%
SamA_064	SRR3203803	4.8562	99.67%
SamA_065	SRR3203804	4.39192	96.19%
SamA_066	SRR3203805	4.18974	97.63%
SamA_067	SRR3203830	6.28867	95.66%
SamA_068	SRR3203839	3.39562	96.35%
SamA_069	SRR3203840	3.51254	96.17%
SamA_070	SRR3203841	2.54535	92.03%
SamA_071	SRR3203852	5.29811	97.54%
SamA_072	SRR3203853	7.52869	95%
SamA_073	SRR3203854	13.8655	97.22%
SamA_074	SRR3203886	12.7154	92.77%
SamA_075	SRR3203914	4.20713	93.57%
SamA_076	SRR3203915	4.52568	92.53%
SamA_077	SRR3203918	8.55584	95.1%
SamA_078	SRR3203919	6.74195	98.34%
SamA_079	SRR3203920	4.62264	95.27%
SamA_080	SRR3203925	10.796	91.11%
SamA_081	SRR3203985	9.15886	94.93%
SamA_082	SRR3203997	5.07253	90.61%
SamA_083	SRR3204020	3.82722	87.5%
SamA_084	SRR3204024	5.2108	97.43%
SamA_085	SRR3204219	3.37542	98.65%
SamA_086	SRR3204220	4.05831	91.7%
SamA_087	SRR3204221	7.31803	90.48%
SamA_088	SRR3204222	2.27112	95.37%
SamA_089	SRR3204245	4.73916	97.3%
SamA_090	SRR3204261	2.51562	92.52%
SamA_091	SRR3204287	1.67279	89.85%
SamA_092	SRR3204298	2.6434	88.45%
SamA_093	SRR3204345	6.0884	93.28%
SamA_094	SRR3204346	4.33976	91.4%
SamA_095	SRR3204347	3.29538	91.36%
SamA_096	SRR3204351	5.21893	98.93%
SamA_097	SRR3204352	11.0359	97.69%
SamA_098	SRR3204353	7.61238	98.33%
SamA_099	SRR3204355	17.0971	98.11%
SamA_100	SRR3204377	8.38504	90.7%
SamA_101	SRR3201195	2.58963	90.99%
SamA_102	SRR3201234	2.20678	96.14%
SamA_103	SRR3201235	2.40026	93.22%
SamA_104	SRR3201236	2.744	94.01%
SamA_105	SRR3201246	2.62	96.27%
SamA_106	SRR3201250	2.97478	97.57%
SamA_107	SRR3201254	1.59436	0.9843
SamA_108	SRR3201284	6.66461	0.9768
SamA_109	SRR3201285	1.51744	0.9183
SamA_110	SRR3201288	2.21486	0.9627
SamA_111	SRR3201290	2.58976	0.989
SamA_112	SRR3201294	2.45784	0.9565
SamA_113	SRR3201295	2.44137	0.9404
SamA_114	SRR3201296	2.33066	0.9156
SamA_115	SRR3201298	4.02028	0.9462
SamA_116	SRR3201299	2.36879	0.9799
SamA_117	SRR3201300	2.76498	0.9697
SamA_118	SRR3201302	2.64753	0.9607
SamA_119	SRR3201303	2.58788	0.9946
SamA_120	SRR3201304	1.95696	0.9632
SamA_121	SRR3201307	2.54249	0.9311
SamA_122	SRR3201309	2.44827	0.9584
SamA_123	SRR3201310	2.15155	0.9904
SamA_124	SRR3201311	2.26684	0.9531
SamA_125	SRR3201318	2.75952	0.9543
SamA_126	SRR3201319	1.7642	0.9856
SamA_127	SRR3201321	2.75299	0.9705
SamA_128	SRR3201322	1.93295	0.9312
SamA_129	SRR3201325	2.57273	0.979
SamA_130	SRR3201327	2.3141	0.9927
SamA_131	SRR3201341	5.34147	0.9282
SamA_132	SRR3201383	2.2828	0.9825
SamA_133	SRR3201384	2.68618	0.9845
SamA_134	SRR3201385	3.90416	0.9926
SamA_135	SRR3201386	5.76294	0.922
SamA_136	SRR3201388	7.47097	0.9303
SamA_137	SRR3201410	4.81647	0.9798
SamA_138	SRR3201411	4.59712	0.9314
SamA_139	SRR3201412	4.72895	0.9239
SamA_140	SRR3201413	8.12141	0.9598
SamA_141	SRR3201417	5.03651	0.9322
SamA_142	SRR3201418	4.80106	0.9098
SamA_143	SRR3201425	6.08753	0.969
SamA_144	SRR3201426	5.82224	0.9733
SamA_145	SRR3201428	4.09479	0.8776
SamA_146	SRR3201433	5.50825	0.9802
SamA_147	SRR3201434	5.16899	0.9417
SamA_148	SRR3201436	6.4696	0.9822
SamA_149	SRR3201437	5.43491	0.9699
SamA_150	SRR3201471	4.73435	0.9019
SamA_151	SRR3201494	5.82846	0.9655
SamA_152	SRR3201499	9.41134	0.9657
SamA_153	SRR3201500	6.984	0.9573
SamA_154	SRR3201501	6.54515	0.9378
SamA_155	SRR3201502	4.85599	0.9344
SamA_156	SRR3201505	4.79344	0.9441
SamA_157	SRR3201508	4.94963	0.9629
SamA_158	SRR3201509	5.6859	0.9543
SamA_159	SRR3201510	4.80561	0.9625
SamA_160	SRR3201512	7.50828	0.9815
SamA_161	SRR3201514	5.59855	0.9755
SamA_162	SRR3201515	4.4296	0.9339
SamA_163	SRR3201518	4.25074	0.9907
SamA_164	SRR3201526	3.75275	0.9405
SamA_165	SRR3201531	5.16039	0.9451
SamA_166	SRR3201539	5.29481	0.9923
SamA_167	SRR3201541	5.59035	0.9272
SamA_168	SRR3201545	6.50288	0.8565
SamA_169	SRR3201546	5.60792	0.9825
SamA_170	SRR3201550	6.8123	0.9865
SamA_171	SRR3201555	5.41867	0.9393
SamA_172	SRR3201558	4.81531	0.992
SamA_173	SRR3201562	4.4403	0.9615
SamA_174	SRR3201565	4.32164	0.9533
SamA_175	SRR3201566	4.75002	0.9858
SamA_176	SRR3201592	10.5237	0.9226
SamA_177	SRR3201593	2.60259	0.9529
SamA_178	SRR3201595	2.62773	0.9627
SamA_179	SRR3201598	2.16972	0.9117
SamA_180	SRR3201616	4.94599	0.9575
SamA_181	SRR3201630	2.47422	0.9581
SamA_182	SRR3201646	2.54153	0.9756
SamA_183	SRR3201660	2.3355	0.9684
SamA_184	SRR3201665	2.68522	0.9981
SamA_185	SRR3201729	6.38978	0.9632
SamA_186	SRR3201745	19.0788	0.9365
SamA_187	SRR3201750	4.58301	0.9576
SamA_188	SRR3201751	6.36189	0.9117
SamA_189	SRR3201759	8.2312	0.9107
SamA_190	SRR3201760	5.18162	0.9427
SamA_191	SRR3201785	5.57042	0.9765
SamA_192	SRR3201790	4.72806	0.9671
SamA_193	SRR3201793	5.64074	0.9696
SamA_194	SRR3201801	4.6696	0.9557
SamA_195	SRR3201826	12.0491	0.995
SamA_196	SRR3201859	8.82592	0.948
SamA_197	SRR3201997	12.2219	0.9947
SamA_198	SRR3201998	4.75411	0.9021
SamA_199	SRR3201999	2.38203	0.9096
SamC_001	SRR3202000	6.87493	0.9153
SamC_002	SRR3202020	7.19133	0.9754
SamC_003	SRR3202029	7.05291	0.9673
SamC_004	SRR3202031	7.15552	0.986
SamC_005	SRR3202032	6.17647	0.9807
SamC_006	SRR3202033	7.05684	0.9969
SamC_007	SRR3202040	6.95216	0.9593
SamC_008	SRR3202041	6.96314	0.983
SamC_009	SRR3202042	7.03687	0.9413
SamC_010	SRR3202043	3.76829	0.9193
SamC_011	SRR3202044	4.03233	0.9274
SamC_012	SRR3202802	8.71707	0.8846
SamC_013	SRR3202803	3.72865	0.9872
SamC_014	SRR3202805	5.25847	0.9404
SamC_015	SRR3202806	5.48646	0.9263
SamC_016	SRR3202807	4.29976	0.939
SamC_017	SRR3202808	7.63183	0.9145
SamC_018	SRR3202809	4.23055	0.9295
SamC_019	SRR3202810	6.26138	0.9756
SamC_020	SRR3202811	4.41211	0.9645
SamC_021	SRR3202820	4.24391	0.9541
SamC_022	SRR3202827	5.17471	0.9508
SamC_023	SRR3202833	5.11395	0.9986
SamC_024	SRR3202834	1.954	0.9844
SamC_025	SRR3202835	2.98594	0.9573
SamC_026	SRR3202836	3.95194	0.9585
SamC_027	SRR3202837	3.99981	0.9806
SamC_028	SRR3202838	1.91896	0.9811
SamC_029	SRR3202868	6.3901	0.9701
SamC_030	SRR3202869	7.15226	0.9827
SamC_031	SRR3202870	8.29048	0.9467
SamC_032	SRR3202873	7.01285	0.9933
SamC_033	SRR3202875	7.36825	0.9714
SamC_034	SRR3202876	7.35119	0.9503
SamC_035	SRR3202877	7.35891	0.9509
SamC_036	SRR3202881	7.70875	0.9477
SamC_037	SRR3202882	7.41341	0.9975
SamC_038	SRR3202883	6.77367	0.9387
SamC_039	SRR3202885	7.28343	0.9205
SamC_040	SRR3202912	7.22746	0.9058
SamC_041	SRR3203045	7.34634	0.9756
SamC_042	SRR3203047	5.849	0.929
SamC_043	SRR3203048	5.68051	0.9947
SamC_044	SRR3203049	5.22833	0.9584
SamC_045	SRR3203050	6.0444	0.9627
SamC_046	SRR3203051	6.91011	0.954
SamC_047	SRR3203052	7.5552	0.9096
SamC_048	SRR3203053	7.21388	0.8799
SamC_049	SRR3203054	7.4911	0.9433
SamC_050	SRR3203055	7.48062	0.9461
SamC_051	SRR3203056	5.14328	0.997
SamC_052	SRR3203072	6.93817	0.9223
SamC_053	SRR3203074	6.90856	0.9308
SamC_054	SRR3203075	7.51667	0.9927
SamC_055	SRR3203076	7.64593	0.9803
SamC_056	SRR3203077	7.40841	0.9385
SamC_057	SRR3203079	7.74024	0.9688
SamC_058	SRR3203080	7.58933	0.9357
SamC_059	SRR3203082	7.64779	0.9096
SamC_060	SRR3203083	7.24925	0.9336
SamC_061	SRR3203084	4.55874	0.9771
SamC_062	SRR3203086	6.55646	0.9404
SamC_063	SRR3203087	4.6561	0.958
SamC_064	SRR3203089	4.75315	0.9705
SamC_065	SRR3203096	7.58522	0.9926
SamC_066	SRR3203104	7.62585	0.9795
SamC_067	SRR3203105	7.2011	0.9663
SamC_068	SRR3203106	7.38149	0.9442
SamC_069	SRR3203107	7.23983	0.9272
SamC_070	SRR3203108	7.13018	0.8565
SamC_071	SRR3203109	7.12927	0.9825
SamC_072	SRR3203115	7.31358	0.9865
SamC_073	SRR3203119	7.2078	0.9393
SamC_074	SRR3203120	6.84244	0.992
SamC_075	SRR3203127	6.86096	0.9615
SamC_076	SRR3203131	6.54649	0.9533
SamC_077	SRR3203136	7.45609	0.9858
SamC_078	SRR3203140	7.5427	0.9226
SamC_079	SRR3203144	6.86036	0.9529
SamC_080	SRR3203147	4.80221	0.9627
SamC_081	SRR3203151	5.0328	0.9117
SamC_082	SRR3203155	4.63779	0.9575
SamC_083	SRR3203157	4.06764	0.9581
SamC_084	SRR3203160	5.31692	0.9756
SamC_085	SRR3203163	7.53153	0.9684
SamC_086	SRR3203164	7.56355	0.9981
SamC_087	SRR3203165	7.22681	0.9632
SamC_088	SRR3203166	6.32243	0.9365
SamC_089	SRR3203169	6.84283	0.9576
SamC_090	SRR3203172	6.92438	0.9117
SamC_091	SRR3203176	6.85119	0.9107
SamC_092	SRR3203181	7.01368	0.9427
SamC_093	SRR3203187	6.90926	0.9797
SamC_094	SRR3203201	7.88561	0.9635
SamC_095	SRR3203204	6.67477	0.9713
SamC_096	SRR3203206	6.62751	0.9834
SamC_097	SRR3203212	6.90962	0.9779
SamC_098	SRR3203219	6.90943	0.9967
SamC_099	SRR3203228	6.96953	0.9862
SamC_100	SRR3203237	6.99464	0.9843
SamC_101	SRR3203244	7.16946	0.9937
SamC_102	SRR3203255	4.18454	0.9903
SamC_103	SRR3203257	4.57916	0.9732
SamC_104	SRR3203258	4.12894	0.9621
SamC_105	SRR3203259	3.71053	0.99
SamC_106	SRR3203260	4.44645	0.9807
SamC_107	SRR3203261	4.6748	0.9872
SamC_108	SRR3203263	5.25937	0.9938
SamC_109	SRR3203264	5.31917	0.9487
SamC_110	SRR3203269	7.28113	0.9917
SamC_111	SRR3203270	3.11043	0.9499
SamC_112	SRR3203273	4.64187	0.9968
SamC_113	SRR3203278	5.36234	0.9962
SamC_114	SRR3203281	3.92394	0.993
SamC_115	SRR3203286	6.70369	0.9965
SamC_116	SRR3203293	7.40508	0.9464
SamC_117	SRR3203366	6.84789	0.953
SamC_118	SRR3203367	6.81216	0.9211
SamC_119	SRR3203368	6.79514	0.9321
Bni01	SRR11906214	34.4	0.8067
Bni02	SRR8483023	86.9	0.7626

## Sheet: SupTab3
Supplementary Table 3. Past introgression of A lineage based on D and f4 statistics
P1	P2	P3	D statistic	Z-score	P-value	f4_ratio	Std_error	BBAA	ABBA	BABA
Spring_rapeseed	Swede	Zicaitai	0.0306853	1.71678	0.0430095	0.0273018	0.0159029	115432	54667.2	51412.2
Winter_rapeseed	Swede	Zicaitai	0.0472316	2.46038	0.00693957	0.0395314	0.0160672	119889	52924.6	48150.7
SiberianKale	Swede	Zicaitai	0.00771827	0.527156	0.299043	0.00676459	0.0128322	120768	51559.8	50770
Spring_rapeseed	Swede	Yellow_Sarson	0.0394472	1.94869	0.0256664	0.0140193	0.00719422	144231	47577	43965.9
Winter_rapeseed	Swede	Yellow_Sarson	0.0537986	3.10391	0.000954908	0.0182486	0.00587923	148851	46239.4	41518.2
SiberianKale	Swede	Yellow_Sarson	0.0139371	0.859224	0.195109	0.00486029	0.0056566	149867	45138.1	43897.2
Spring_rapeseed	Swede	Wutacai	0.0262522	1.39233	0.0819107	0.0311348	0.0223617	111366	53353.5	50623.9
Winter_rapeseed	Swede	Wutacai	0.0378234	1.97618	0.0240673	0.0422815	0.0213956	115621	51418.8	47670.9
SiberianKale	Swede	Wutacai	0.00221515	0.158182	0.437157	0.00261062	0.0165039	116662	50241.3	50019.2
Spring_rapeseed	Swede	Turnip_EU	0.0500659	3.17538	0.000748203	0.17269	0.054384	95218	57749.3	52242.4
Semi-winter_rapeseed	Swede	Turnip_EU	0.0816725	9.77142	0	0.303851	0.0310959	92750	62387.9	52966.6
Winter_rapeseed	Swede	Turnip_EU	0.0552239	4.05844	2.47e-05	0.184892	0.0455574	99230.8	55561.5	49746
SiberianKale	Swede	Turnip_EU	0.0394006	3.89003	5.01e-05	0.109474	0.0281422	100763	54843.3	50685.4
Spring_rapeseed	Swede	Turnip_Asia	0.0427728	2.46529	0.00684512	0.0988845	0.0401107	109307	56121.5	51517.5
Winter_rapeseed	Swede	Turnip_Asia	0.0519672	2.86693	0.00207238	0.113305	0.0395214	113660	54273.4	48911.2
SiberianKale	Swede	Turnip_Asia	0.0236888	1.96954	0.0244458	0.0553092	0.0280823	114746	53109.4	50651.5
Spring_rapeseed	Swede	Taicai	0.0225422	1.28515	0.0993704	0.029857	0.0232323	109384	52832.6	50503.2
Winter_rapeseed	Swede	Taicai	0.0318029	1.68376	0.0461144	0.0398512	0.023668	113773	51039.4	47893.1
SiberianKale	Swede	Taicai	0.00297342	0.195715	0.422417	0.00391132	0.0199848	114866	49927.9	49631.9
Spring_rapeseed	Swede	Rapid_cycling	0.034021	1.96608	0.0246448	0.018998	0.00966288	132133	50219.9	46915.2
Winter_rapeseed	Swede	Rapid_cycling	0.0366126	2.53027	0.00569874	0.0197134	0.00779103	136479	48523.5	45095.9
SiberianKale	Swede	Rapid_cycling	0.0142161	1.09931	0.135816	0.00777287	0.00707068	137834	47653.5	46317.6
Spring_rapeseed	Swede	Pak_choi	0.0287332	1.59961	0.0548422	0.0416852	0.0260596	111399	53250.2	50275.6
Winter_rapeseed	Swede	Pak_choi	0.0384485	1.99132	0.0232231	0.0526742	0.0264519	115696	51344.8	47542.7
SiberianKale	Swede	Pak_choi	0.00740987	0.547722	0.291941	0.0106905	0.0195181	116872	50277.2	49537.6
Spring_rapeseed	Swede	Oil_seeds	0.0438821	2.42864	0.00757776	0.101711	0.0418798	127512	53549.1	49047
Winter_rapeseed	Swede	Oil_seeds	0.0520919	2.75022	0.00297775	0.114063	0.0414741	131797	51633.8	46520.7
SiberianKale	Swede	Oil_seeds	0.0172545	1.35907	0.0870624	0.0412427	0.0303463	132793	50381.4	48672.3
Spring_rapeseed	Swede	Mizuna	0.0180547	1.02766	0.152055	0.0143053	0.0139203	104231	49381.4	47629.9
Winter_rapeseed	Swede	Mizuna	0.0307934	1.62964	0.0515884	0.0231176	0.0141857	108535	47913.1	45050.5
Spring_rapeseed	Swede	Komatsuna	0.0275232	1.74122	0.0408226	0.0262479	0.0150744	110895	53054.4	50212.2
Winter_rapeseed	Swede	Komatsuna	0.0388305	2.10938	0.0174559	0.0351962	0.0166856	115389	51406.6	47563.5
SiberianKale	Swede	Komatsuna	0.00753885	0.543626	0.293349	0.00708074	0.013025	116510	50315	49562
Spring_rapeseed	Swede	Edible_Flower	0.0258356	1.37317	0.0848503	0.012004	0.00874182	104648	49730.7	47225.8
Winter_rapeseed	Swede	Edible_Flower	0.0437349	2.1409	0.0161409	0.0192387	0.00898627	108972	48263.5	44218.8
SiberianKale	Swede	Edible_Flower	0.00593946	0.368716	0.35617	0.00268227	0.00727462	109800	47002.6	46447.5
Spring_rapeseed	Swede	Chinese_cabbage	0.02642	1.58705	0.0562511	0.0278237	0.0175317	111160	53607.2	50847.5
Winter_rapeseed	Swede	Chinese_cabbage	0.0382205	1.9995	0.0227769	0.0380982	0.0190539	115634	51878.7	48059
Spring_rapeseed	Swede	Caixin	0.0412256	2.0757	0.018961	0.0415873	0.0200353	117120	55091.1	50728.6
Winter_rapeseed	Swede	Caixin	0.0518392	2.541	0.00552682	0.0495432	0.0194975	121397	53167.3	47926.7
SiberianKale	Swede	Caixin	0.0140444	0.969349	0.166186	0.0140687	0.0145136	122260	51782.2	50347.8
Spring_rapeseed	SiberianKale	Zicaitai	0.0281076	2.10792	0.017519	0.0206768	0.0098091	126908	45082.2	42617.2
Winter_rapeseed	SiberianKale	Zicaitai	0.0471516	2.97797	0.00145084	0.0329936	0.0110792	129837	44237.7	40253.8
Spring_rapeseed	SiberianKale	Yellow_Sarson	0.0312591	2.42494	0.00765551	0.00920466	0.00379583	156454	39093	36723
Winter_rapeseed	SiberianKale	Yellow_Sarson	0.0475387	3.18857	0.000714882	0.0134548	0.0042197	159585	38342.5	34862.4
Spring_rapeseed	SiberianKale	Wutacai	0.0291704	2.07776	0.0188657	0.028623	0.0137759	122680	44229.6	41722.3
Winter_rapeseed	SiberianKale	Wutacai	0.0424958	2.52555	0.00577583	0.0398186	0.0157663	125470	43243.9	39718.3
Spring_rapeseed	SiberianKale	Turnip_EU	0.0148962	1.3384	0.0903827	0.091258	0.0681844	107852	45944.4	44595.7
Semi-winter_rapeseed	SiberianKale	Turnip_EU	0.0476687	3.38212	0.000359645	0.101368	0.0299717	94145.5	57817.8	52556.4
Winter_rapeseed	SiberianKale	Turnip_EU	0.0190391	1.92863	0.0268884	0.109693	0.0568761	110035	44356.6	42699.1
Spring_rapeseed	SiberianKale	Turnip_Asia	0.0242075	2.05626	0.0198788	0.0460731	0.0224063	121317	45392.9	43247.1
Winter_rapeseed	SiberianKale	Turnip_Asia	0.0339355	2.51336	0.00597929	0.0613592	0.0244132	123935	44239.6	41335.6
Spring_rapeseed	SiberianKale	Taicai	0.0237438	2.01192	0.0221144	0.0261155	0.0129804	120862	43831.2	41798
Winter_rapeseed	SiberianKale	Taicai	0.0345988	2.39469	0.00831719	0.0361634	0.0151015	123441	42614.6	39764.4
Spring_rapeseed	SiberianKale	Rapid_cycling	0.0244487	2.18695	0.0143731	0.011314	0.00517342	144290	41239.5	39271.1
Winter_rapeseed	SiberianKale	Rapid_cycling	0.0269166	2.60356	0.00461305	0.0120448	0.00462628	146908	39900.1	37808.5
Spring_rapeseed	SiberianKale	Pak_choi	0.0261086	2.10651	0.0175802	0.0313188	0.0148676	123078	43914.4	41679.7
Winter_rapeseed	SiberianKale	Pak_choi	0.0371486	2.73941	0.00307745	0.0424272	0.0154877	125683	42746.9	39684.7
Spring_rapeseed	SiberianKale	Oil_seeds	0.0330045	2.4862	0.00645572	0.0631283	0.0253915	139656	43704.9	40912.2
Winter_rapeseed	SiberianKale	Oil_seeds	0.0416352	3.13903	0.000847534	0.075938	0.0241915	142299	42577.1	39173.4
Spring_rapeseed	SiberianKale	Mizuna	0.0259418	2.02498	0.0214348	0.0170444	0.00841707	114867	41349.1	39258
Winter_rapeseed	SiberianKale	Mizuna	0.0412664	2.44539	0.0072347	0.0258839	0.0105848	117694	40401	37198.7
Swede	SiberianKale	Mizuna	0.00362741	0.215734	0.414598	0.00280894	0.0130204	109318	47016.7	46676.8
Spring_rapeseed	SiberianKale	Komatsuna	0.024395	1.75563	0.039576	0.0193221	0.0110058	122499	43859.8	41770.8
Winter_rapeseed	SiberianKale	Komatsuna	0.0374091	2.34963	0.00939614	0.0282777	0.012035	125300	42842.4	39752.6
Spring_rapeseed	SiberianKale	Edible_Flower	0.0241864	1.75359	0.0397504	0.00934129	0.00532695	115732	41273.8	39324.5
Winter_rapeseed	SiberianKale	Edible_Flower	0.0451222	3.39281	0.000345899	0.0166027	0.0048935	118549	40408.9	36919.7
Spring_rapeseed	SiberianKale	Chinese_cabbage	0.0367307	2.95073	0.00158514	0.0321814	0.0109063	122443	45046.8	41854.9
Winter_rapeseed	SiberianKale	Chinese_cabbage	0.0507748	3.3953	0.000342762	0.0424106	0.012491	125168	43996.6	39744.7
Swede	SiberianKale	Chinese_cabbage	0.00427543	0.295429	0.383833	0.00448562	0.0151834	116370	50802	50369.5
Spring_rapeseed	SiberianKale	Caixin	0.0334983	2.53102	0.00568663	0.0279137	0.0110286	128907	45166.5	42238.6
Winter_rapeseed	SiberianKale	Caixin	0.0452383	3.24336	0.000590644	0.0359794	0.0110932	131483	43970.2	40164.1
Semi-winter_rapeseed	Winter_rapeseed	Turnip_EU	0.0347905	2.15357	0.0156368	0.092843	0.0431112	97308.5	53624.5	50018.7
Spring_rapeseed	Semi-winter_rapeseed	Zicaitai	0.0963324	4.95235	3.67e-07	0.0894874	0.0180697	106531	60704.6	50036.6
Winter_rapeseed	Semi-winter_rapeseed	Zicaitai	0.117045	6.49344	4.2e-11	0.100933	0.0155438	111902	58153.7	45966.9
SiberianKale	Semi-winter_rapeseed	Zicaitai	0.0735105	4.45516	4.19e-06	0.0702506	0.0157684	107940	59888.6	51686.7
Swede	Semi-winter_rapeseed	Zicaitai	0.0643948	4.47894	3.75e-06	0.0639114	0.0142693	107509	61264.5	53851.6
Spring_rapeseed	Semi-winter_rapeseed	Yellow_Sarson	0.177375	9.32265	0	0.0677303	0.00726513	133603	57912.7	40463.2
Winter_rapeseed	Semi-winter_rapeseed	Yellow_Sarson	0.198547	9.70792	0	0.0717321	0.00738903	139364	56018.3	37458.7
SiberianKale	Semi-winter_rapeseed	Yellow_Sarson	0.151531	7.77725	3.71e-15	0.0590759	0.00759599	135110	57293	42214.6
Swede	Semi-winter_rapeseed	Yellow_Sarson	0.133867	5.75264	4.39e-09	0.0544617	0.00946725	134523	58606.3	44767.9
Spring_rapeseed	Semi-winter_rapeseed	Wutacai	0.0972506	5.0148	2.65e-07	0.120608	0.0240504	102231	59556.6	48999.4
Winter_rapeseed	Semi-winter_rapeseed	Wutacai	0.11339	6.67085	1.27e-11	0.13055	0.0195702	107409	56830.4	45254.9
SiberianKale	Semi-winter_rapeseed	Wutacai	0.073654	4.62907	1.84e-06	0.0944916	0.0204127	103548	58664.3	50615.4
Swede	Semi-winter_rapeseed	Wutacai	0.0694002	4.79704	8.05e-07	0.0921856	0.0192172	103381	60307.7	52480.2
Spring_rapeseed	Semi-winter_rapeseed	Turnip_Asia	0.0419543	2.37443	0.00878798	0.099263	0.041805	103034	57394.5	52772.5
Winter_rapeseed	Semi-winter_rapeseed	Turnip_Asia	0.0516667	3.09984	0.00096814	0.113656	0.0366651	108324	54756.3	49376.2
SiberianKale	Semi-winter_rapeseed	Turnip_Asia	0.0223124	1.64486	0.0499993	0.0557712	0.0339064	104634	56767.9	54290
Swede	Semi-winter_rapeseed	Turnip_Asia	0.000155361	0.0124102	0.495049	0.000428434	0.0345227	103879	57818.4	57800.4
Spring_rapeseed	Semi-winter_rapeseed	Taicai	0.0822693	5.09734	1.72e-07	0.11336	0.0222391	100702	58141.5	49302.2
Winter_rapeseed	Semi-winter_rapeseed	Taicai	0.0952838	6.26327	1.88e-10	0.122431	0.0195475	105943	55499	45842.8
SiberianKale	Semi-winter_rapeseed	Taicai	0.0629539	4.86408	5.75e-07	0.0896329	0.0184275	102228	57476.6	50668.5
Swede	Semi-winter_rapeseed	Taicai	0.0580505	4.78605	8.5e-07	0.0859832	0.0179654	102255	59325.9	52816
Spring_rapeseed	Semi-winter_rapeseed	Rapid_cycling	0.133055	6.75757	7.02e-12	0.0788303	0.0116655	122492	58375.9	44665.7
Winter_rapeseed	Semi-winter_rapeseed	Rapid_cycling	0.141127	7.04744	9.11e-13	0.0795696	0.0112906	127813	55926.5	42093.3
SiberianKale	Semi-winter_rapeseed	Rapid_cycling	0.113032	6.39546	8e-11	0.0684838	0.0107082	124116	57833.3	46087
Swede	Semi-winter_rapeseed	Rapid_cycling	0.0961904	4.84628	6.29e-07	0.0610024	0.0125875	123692	59291.4	48885.8
Spring_rapeseed	Semi-winter_rapeseed	Pak_choi	0.0995705	5.55543	1.38e-08	0.150577	0.0271045	102186	59332.9	48587.2
Winter_rapeseed	Semi-winter_rapeseed	Pak_choi	0.1138	6.98134	1.46e-12	0.160289	0.0229596	107415	56635.1	45062
SiberianKale	Semi-winter_rapeseed	Pak_choi	0.0782867	5.41004	3.15e-08	0.123052	0.0227451	103688	58610.1	50099.6
Swede	Semi-winter_rapeseed	Pak_choi	0.0690271	5.03219	2.42e-07	0.11362	0.0225786	103448	60175.2	52404.2
Spring_rapeseed	Semi-winter_rapeseed	Oil_seeds	0.0838439	4.83444	6.68e-07	0.201211	0.0416203	119594	57563	48657.1
Winter_rapeseed	Semi-winter_rapeseed	Oil_seeds	0.0948469	5.53681	1.54e-08	0.212333	0.0383493	124887	54927.7	45410.9
SiberianKale	Semi-winter_rapeseed	Oil_seeds	0.0570272	4.01611	2.96e-05	0.147523	0.0367328	120914	56656.9	50543.6
Swede	Semi-winter_rapeseed	Oil_seeds	0.0395385	2.35351	0.00929843	0.110859	0.0471037	120343	57891.5	53487.7
Spring_rapeseed	Semi-winter_rapeseed	Mizuna	0.0849954	5.06041	2.09e-07	0.0695602	0.013746	95630	54491.2	45953.8
Winter_rapeseed	Semi-winter_rapeseed	Mizuna	0.101824	7.19311	3.17e-13	0.0779282	0.0108337	100744	52202.8	42554.3
SiberianKale	Semi-winter_rapeseed	Mizuna	0.0636205	4.14789	1.68e-05	0.0534708	0.0128911	96980.4	53876.4	47431.2
Swede	Semi-winter_rapeseed	Mizuna	0.0647104	5.38282	3.67e-08	0.0561012	0.0104223	96966.9	55825.4	49039.6
Spring_rapeseed	Semi-winter_rapeseed	Komatsuna	0.0903037	6.62122	1.78e-11	0.0894956	0.0135165	102072	58517	48823.7
Winter_rapeseed	Semi-winter_rapeseed	Komatsuna	0.105505	7.45151	4.61e-14	0.097704	0.013112	107427	56027.3	45333.2
SiberianKale	Semi-winter_rapeseed	Komatsuna	0.070152	5.63293	8.86e-09	0.0715779	0.012707	103770	57995.5	50391.9
Swede	Semi-winter_rapeseed	Komatsuna	0.0610625	4.66576	1.54e-06	0.0648786	0.0139053	103441	59524.1	52673.1
Spring_rapeseed	Semi-winter_rapeseed	Edible_Flower	0.0943202	5.90938	1.72e-09	0.0456968	0.00773293	96358	55307.3	45773.4
Winter_rapeseed	Semi-winter_rapeseed	Edible_Flower	0.116283	7.25046	2.08e-13	0.0526938	0.00726765	101574	53152.1	42078.4
SiberianKale	Semi-winter_rapeseed	Edible_Flower	0.0745338	5.98058	1.11e-09	0.03671	0.0061382	97768.8	54691.9	47104.6
Swede	Semi-winter_rapeseed	Edible_Flower	0.0667364	6.37016	9.44e-11	0.0340755	0.00534924	97370.9	56177	49148
Spring_rapeseed	Semi-winter_rapeseed	Chinese_cabbage	0.0864819	4.93463	4.02e-07	0.094801	0.0192114	102449	59064.7	49661.9
Winter_rapeseed	Semi-winter_rapeseed	Chinese_cabbage	0.102007	5.85563	2.38e-09	0.104357	0.0178217	107829	56516.2	46053.4
SiberianKale	Semi-winter_rapeseed	Chinese_cabbage	0.0564856	3.64241	0.000135046	0.0646843	0.0177587	103687	58076.2	51866.1
Swede	Semi-winter_rapeseed	Chinese_cabbage	0.0586111	4.55202	2.66e-06	0.0688925	0.0151345	103799	59993.3	53350.1
Spring_rapeseed	Semi-winter_rapeseed	Caixin	0.104414	4.99953	2.87e-07	0.110065	0.0220151	108374	61055.4	49510.8
Winter_rapeseed	Semi-winter_rapeseed	Caixin	0.119172	6.31842	1.32e-10	0.117439	0.0185868	113580	58332.9	45910.1
SiberianKale	Semi-winter_rapeseed	Caixin	0.0772993	4.35979	6.51e-06	0.0845079	0.0193835	109586	60040.5	51424.3
Swede	Semi-winter_rapeseed	Caixin	0.0621978	4.12516	1.85e-05	0.0714475	0.0173199	109068	61327.7	54145.6
Winter_rapeseed	Spring_rapeseed	Zicaitai	0.0185906	1.00117	0.158371	0.0125789	0.0125642	129704	41610	40091.1
Winter_rapeseed	Spring_rapeseed	Yellow_Sarson	0.0157591	0.937593	0.174227	0.00429215	0.00457784	159412	35776.3	34666.2
Winter_rapeseed	Spring_rapeseed	Wutacai	0.0127052	0.690812	0.244842	0.0114827	0.016622	125351	40582.3	39564
Semi-winter_rapeseed	Spring_rapeseed	Turnip_EU	0.025612	1.89284	0.0291893	0.040934	0.0216257	92364.8	56917.1	53002.6
Winter_rapeseed	Spring_rapeseed	Turnip_EU	0.00364482	0.353578	0.361828	0.0204303	0.0577816	109548	42496.4	42187.8
Winter_rapeseed	Spring_rapeseed	Turnip_Asia	0.00916658	0.713074	0.2379	0.0160255	0.0224738	123601	41735.6	40977.4
Winter_rapeseed	Spring_rapeseed	Taicai	0.0102554	0.712031	0.238223	0.0103579	0.014547	123133	40237.3	39420.4
Winter_rapeseed	Spring_rapeseed	Rapid_cycling	0.00163997	0.158997	0.436836	0.000707019	0.00444674	146576	37569.4	37446.3
Winter_rapeseed	Spring_rapeseed	Pak_choi	0.0103861	0.69663	0.243017	0.0114624	0.0164541	125447	40248.1	39420.7
Winter_rapeseed	Spring_rapeseed	Oil_seeds	0.00774414	0.547138	0.292142	0.0136264	0.0249049	142290	39749.2	39138.3
Winter_rapeseed	Spring_rapeseed	Mizuna	0.0148199	0.99187	0.16063	0.00897395	0.00904751	117549	38044.2	36933.1
Winter_rapeseed	Spring_rapeseed	Komatsuna	0.0125904	0.956368	0.169443	0.00914922	0.00956663	124788	40246.1	39245.2
Winter_rapeseed	Spring_rapeseed	Edible_Flower	0.020574	1.30265	0.0963468	0.0073229	0.00562154	118311	38190.2	36650.4
Winter_rapeseed	Spring_rapeseed	Chinese_cabbage	0.013172	1.11817	0.131747	0.0105724	0.00945509	125156	40765.6	39705.7
Winter_rapeseed	Spring_rapeseed	Caixin	0.0108016	0.760234	0.223557	0.00830124	0.0109193	131555	41088	40209.8
Semi-winter_rapeseed	Swede	Zicaitai	-0.0643948	-4.47894	3.75e-06	-0.0639114	0.0142693	107509	61264.5	53851.6
Semi-winter_rapeseed	Swede	Yellow_Sarson	-0.133867	-5.75264	4.39e-09	-0.0544617	0.00946725	134523	58606.3	44767.9
Semi-winter_rapeseed	Swede	Wutacai	-0.0694002	-4.79704	8.05e-07	-0.0921856	0.0192172	103381	60307.7	52480.2
Semi-winter_rapeseed	Swede	Turnip_Asia	-0.000155361	-0.0124102	0.495049	-0.000428434	0.0345227	103879	57818.4	57800.4
Semi-winter_rapeseed	Swede	Taicai	-0.0580505	-4.78605	8.5e-07	-0.0859832	0.0179654	102255	59325.9	52816
Semi-winter_rapeseed	Swede	Rapid_cycling	-0.0961904	-4.84628	6.29e-07	-0.0610024	0.0125875	123692	59291.4	48885.8
Semi-winter_rapeseed	Swede	Pak_choi	-0.0690271	-5.03219	2.42e-07	-0.11362	0.0225786	103448	60175.2	52404.2
Semi-winter_rapeseed	Swede	Oil_seeds	-0.0395385	-2.35351	0.00929843	-0.110859	0.0471037	120343	57891.5	53487.7
Semi-winter_rapeseed	Swede	Mizuna	-0.0647104	-5.38282	3.67e-08	-0.0561012	0.0104223	96966.9	55825.4	49039.6
SiberianKale	Swede	Mizuna	-0.00362741	-0.215734	0.414598	-0.00280894	0.0130204	109318	47016.7	46676.8
Semi-winter_rapeseed	Swede	Komatsuna	-0.0610625	-4.66576	1.54e-06	-0.0648786	0.0139053	103441	59524.1	52673.1
Semi-winter_rapeseed	Swede	Edible_Flower	-0.0667364	-6.37016	9.44e-11	-0.0340755	0.00534924	97370.9	56177	49148
Semi-winter_rapeseed	Swede	Chinese_cabbage	-0.0586111	-4.55202	2.66e-06	-0.0688925	0.0151345	103799	59993.3	53350.1
SiberianKale	Swede	Chinese_cabbage	-0.00427543	-0.295429	0.383833	-0.00448562	0.0151834	116370	50802	50369.5
Semi-winter_rapeseed	Swede	Caixin	-0.0621978	-4.12516	1.85e-05	-0.0714475	0.0173199	109068	61327.7	54145.6
Semi-winter_rapeseed	SiberianKale	Zicaitai	-0.0735105	-4.45516	4.19e-06	-0.0702506	0.0157684	107940	59888.6	51686.7
Swede	SiberianKale	Zicaitai	-0.00771827	-0.527156	0.299043	-0.00676459	0.0128322	120768	51559.8	50770
Semi-winter_rapeseed	SiberianKale	Yellow_Sarson	-0.151531	-7.77725	3.71e-15	-0.0590759	0.00759599	135110	57293	42214.6
Swede	SiberianKale	Yellow_Sarson	-0.0139371	-0.859224	0.195109	-0.00486029	0.0056566	149867	45138.1	43897.2
Semi-winter_rapeseed	SiberianKale	Wutacai	-0.073654	-4.62907	1.84e-06	-0.0944916	0.0204127	103548	58664.3	50615.4
Swede	SiberianKale	Wutacai	-0.00221515	-0.158182	0.437157	-0.00261062	0.0165039	116662	50241.3	50019.2
Swede	SiberianKale	Turnip_EU	-0.0394006	-3.89003	5.01e-05	-0.109474	0.0281422	100763	54843.3	50685.4
Semi-winter_rapeseed	SiberianKale	Turnip_Asia	-0.0223124	-1.64486	0.0499993	-0.0557712	0.0339064	104634	56767.9	54290
Swede	SiberianKale	Turnip_Asia	-0.0236888	-1.96954	0.0244458	-0.0553092	0.0280823	114746	53109.4	50651.5
Semi-winter_rapeseed	SiberianKale	Taicai	-0.0629539	-4.86408	5.75e-07	-0.0896329	0.0184275	102228	57476.6	50668.5
Swede	SiberianKale	Taicai	-0.00297342	-0.195715	0.422417	-0.00391132	0.0199848	114866	49927.9	49631.9
Semi-winter_rapeseed	SiberianKale	Rapid_cycling	-0.113032	-6.39546	8e-11	-0.0684838	0.0107082	124116	57833.3	46087
Swede	SiberianKale	Rapid_cycling	-0.0142161	-1.09931	0.135816	-0.00777287	0.00707068	137834	47653.5	46317.6
Semi-winter_rapeseed	SiberianKale	Pak_choi	-0.0782867	-5.41004	3.15e-08	-0.123052	0.0227451	103688	58610.1	50099.6
Swede	SiberianKale	Pak_choi	-0.00740987	-0.547722	0.291941	-0.0106905	0.0195181	116872	50277.2	49537.6
Semi-winter_rapeseed	SiberianKale	Oil_seeds	-0.0570272	-4.01611	2.96e-05	-0.147523	0.0367328	120914	56656.9	50543.6
Swede	SiberianKale	Oil_seeds	-0.0172545	-1.35907	0.0870624	-0.0412427	0.0303463	132793	50381.4	48672.3
Semi-winter_rapeseed	SiberianKale	Mizuna	-0.0636205	-4.14789	1.68e-05	-0.0534708	0.0128911	96980.4	53876.4	47431.2
Semi-winter_rapeseed	SiberianKale	Komatsuna	-0.070152	-5.63293	8.86e-09	-0.0715779	0.012707	103770	57995.5	50391.9
Swede	SiberianKale	Komatsuna	-0.00753885	-0.543626	0.293349	-0.00708074	0.013025	116510	50315	49562
Semi-winter_rapeseed	SiberianKale	Edible_Flower	-0.0745338	-5.98058	1.11e-09	-0.03671	0.0061382	97768.8	54691.9	47104.6
Swede	SiberianKale	Edible_Flower	-0.00593946	-0.368716	0.35617	-0.00268227	0.00727462	109800	47002.6	46447.5
Semi-winter_rapeseed	SiberianKale	Chinese_cabbage	-0.0564856	-3.64241	0.000135046	-0.0646843	0.0177587	103687	58076.2	51866.1
Semi-winter_rapeseed	SiberianKale	Caixin	-0.0772993	-4.35979	6.51e-06	-0.0845079	0.0193835	109586	60040.5	51424.3
Swede	SiberianKale	Caixin	-0.0140444	-0.969349	0.166186	-0.0140687	0.0145136	122260	51782.2	50347.8
Spring_rapeseed	Winter_rapeseed	Zicaitai	-0.0185906	-1.00117	0.158371	-0.0125789	0.0125642	129704	41610	40091.1
Semi-winter_rapeseed	Winter_rapeseed	Zicaitai	-0.117045	-6.49344	4.2e-11	-0.100933	0.0155438	111902	58153.7	45966.9
SiberianKale	Winter_rapeseed	Zicaitai	-0.0471516	-2.97797	0.00145084	-0.0329936	0.0110792	129837	44237.7	40253.8
Swede	Winter_rapeseed	Zicaitai	-0.0472316	-2.46038	0.00693957	-0.0395314	0.0160672	119889	52924.6	48150.7
Spring_rapeseed	Winter_rapeseed	Yellow_Sarson	-0.0157591	-0.937593	0.174227	-0.00429215	0.00457784	159412	35776.3	34666.2
Semi-winter_rapeseed	Winter_rapeseed	Yellow_Sarson	-0.198547	-9.70792	0	-0.0717321	0.00738903	139364	56018.3	37458.7
SiberianKale	Winter_rapeseed	Yellow_Sarson	-0.0475387	-3.18857	0.000714882	-0.0134548	0.0042197	159585	38342.5	34862.4
Swede	Winter_rapeseed	Yellow_Sarson	-0.0537986	-3.10391	0.000954908	-0.0182486	0.00587923	148851	46239.4	41518.2
Spring_rapeseed	Winter_rapeseed	Wutacai	-0.0127052	-0.690812	0.244842	-0.0114827	0.016622	125351	40582.3	39564
Semi-winter_rapeseed	Winter_rapeseed	Wutacai	-0.11339	-6.67085	1.27e-11	-0.13055	0.0195702	107409	56830.4	45254.9
SiberianKale	Winter_rapeseed	Wutacai	-0.0424958	-2.52555	0.00577583	-0.0398186	0.0157663	125470	43243.9	39718.3
Swede	Winter_rapeseed	Wutacai	-0.0378234	-1.97618	0.0240673	-0.0422815	0.0213956	115621	51418.8	47670.9
Spring_rapeseed	Winter_rapeseed	Turnip_EU	-0.00364482	-0.353578	0.361828	-0.0204303	0.0577816	109548	42496.4	42187.8
SiberianKale	Winter_rapeseed	Turnip_EU	-0.0190391	-1.92863	0.0268884	-0.109693	0.0568761	110035	44356.6	42699.1
Swede	Winter_rapeseed	Turnip_EU	-0.0552239	-4.05844	2.47e-05	-0.184892	0.0455574	99230.8	55561.5	49746
Spring_rapeseed	Winter_rapeseed	Turnip_Asia	-0.00916658	-0.713074	0.2379	-0.0160255	0.0224738	123601	41735.6	40977.4
Semi-winter_rapeseed	Winter_rapeseed	Turnip_Asia	-0.0516667	-3.09984	0.00096814	-0.113656	0.0366651	108324	54756.3	49376.2
SiberianKale	Winter_rapeseed	Turnip_Asia	-0.0339355	-2.51336	0.00597929	-0.0613592	0.0244132	123935	44239.6	41335.6
Swede	Winter_rapeseed	Turnip_Asia	-0.0519672	-2.86693	0.00207238	-0.113305	0.0395214	113660	54273.4	48911.2
Spring_rapeseed	Winter_rapeseed	Taicai	-0.0102554	-0.712031	0.238223	-0.0103579	0.014547	123133	40237.3	39420.4
Semi-winter_rapeseed	Winter_rapeseed	Taicai	-0.0952838	-6.26327	1.88e-10	-0.122431	0.0195475	105943	55499	45842.8
SiberianKale	Winter_rapeseed	Taicai	-0.0345988	-2.39469	0.00831719	-0.0361634	0.0151015	123441	42614.6	39764.4
Swede	Winter_rapeseed	Taicai	-0.0318029	-1.68376	0.0461144	-0.0398512	0.023668	113773	51039.4	47893.1
Spring_rapeseed	Winter_rapeseed	Rapid_cycling	-0.00163997	-0.158997	0.436836	-0.000707019	0.00444674	146576	37569.4	37446.3
Semi-winter_rapeseed	Winter_rapeseed	Rapid_cycling	-0.141127	-7.04744	9.11e-13	-0.0795696	0.0112906	127813	55926.5	42093.3
SiberianKale	Winter_rapeseed	Rapid_cycling	-0.0269166	-2.60356	0.00461305	-0.0120448	0.00462628	146908	39900.1	37808.5
Swede	Winter_rapeseed	Rapid_cycling	-0.0366126	-2.53027	0.00569874	-0.0197134	0.00779103	136479	48523.5	45095.9
Spring_rapeseed	Winter_rapeseed	Pak_choi	-0.0103861	-0.69663	0.243017	-0.0114624	0.0164541	125447	40248.1	39420.7
Semi-winter_rapeseed	Winter_rapeseed	Pak_choi	-0.1138	-6.98134	1.46e-12	-0.160289	0.0229596	107415	56635.1	45062
SiberianKale	Winter_rapeseed	Pak_choi	-0.0371486	-2.73941	0.00307745	-0.0424272	0.0154877	125683	42746.9	39684.7
Swede	Winter_rapeseed	Pak_choi	-0.0384485	-1.99132	0.0232231	-0.0526742	0.0264519	115696	51344.8	47542.7
Spring_rapeseed	Winter_rapeseed	Oil_seeds	-0.00774414	-0.547138	0.292142	-0.0136264	0.0249049	142290	39749.2	39138.3
Semi-winter_rapeseed	Winter_rapeseed	Oil_seeds	-0.0948469	-5.53681	1.54e-08	-0.212333	0.0383493	124887	54927.7	45410.9
SiberianKale	Winter_rapeseed	Oil_seeds	-0.0416352	-3.13903	0.000847534	-0.075938	0.0241915	142299	42577.1	39173.4
Swede	Winter_rapeseed	Oil_seeds	-0.0520919	-2.75022	0.00297775	-0.114063	0.0414741	131797	51633.8	46520.7
Spring_rapeseed	Winter_rapeseed	Mizuna	-0.0148199	-0.99187	0.16063	-0.00897395	0.00904751	117549	38044.2	36933.1
Semi-winter_rapeseed	Winter_rapeseed	Mizuna	-0.101824	-7.19311	3.17e-13	-0.0779282	0.0108337	100744	52202.8	42554.3
SiberianKale	Winter_rapeseed	Mizuna	-0.0412664	-2.44539	0.0072347	-0.0258839	0.0105848	117694	40401	37198.7
Swede	Winter_rapeseed	Mizuna	-0.0307934	-1.62964	0.0515884	-0.0231176	0.0141857	108535	47913.1	45050.5
Spring_rapeseed	Winter_rapeseed	Komatsuna	-0.0125904	-0.956368	0.169443	-0.00914922	0.00956663	124788	40246.1	39245.2
Semi-winter_rapeseed	Winter_rapeseed	Komatsuna	-0.105505	-7.45151	4.61e-14	-0.097704	0.013112	107427	56027.3	45333.2
SiberianKale	Winter_rapeseed	Komatsuna	-0.0374091	-2.34963	0.00939614	-0.0282777	0.012035	125300	42842.4	39752.6
Swede	Winter_rapeseed	Komatsuna	-0.0388305	-2.10938	0.0174559	-0.0351962	0.0166856	115389	51406.6	47563.5
Spring_rapeseed	Winter_rapeseed	Edible_Flower	-0.020574	-1.30265	0.0963468	-0.0073229	0.00562154	118311	38190.2	36650.4
Semi-winter_rapeseed	Winter_rapeseed	Edible_Flower	-0.116283	-7.25046	2.08e-13	-0.0526938	0.00726765	101574	53152.1	42078.4
SiberianKale	Winter_rapeseed	Edible_Flower	-0.0451222	-3.39281	0.000345899	-0.0166027	0.0048935	118549	40408.9	36919.7
Swede	Winter_rapeseed	Edible_Flower	-0.0437349	-2.1409	0.0161409	-0.0192387	0.00898627	108972	48263.5	44218.8
Spring_rapeseed	Winter_rapeseed	Chinese_cabbage	-0.013172	-1.11817	0.131747	-0.0105724	0.00945509	125156	40765.6	39705.7
Semi-winter_rapeseed	Winter_rapeseed	Chinese_cabbage	-0.102007	-5.85563	2.38e-09	-0.104357	0.0178217	107829	56516.2	46053.4
SiberianKale	Winter_rapeseed	Chinese_cabbage	-0.0507748	-3.3953	0.000342762	-0.0424106	0.012491	125168	43996.6	39744.7
Swede	Winter_rapeseed	Chinese_cabbage	-0.0382205	-1.9995	0.0227769	-0.0380982	0.0190539	115634	51878.7	48059
Spring_rapeseed	Winter_rapeseed	Caixin	-0.0108016	-0.760234	0.223557	-0.00830124	0.0109193	131555	41088	40209.8
Semi-winter_rapeseed	Winter_rapeseed	Caixin	-0.119172	-6.31842	1.32e-10	-0.117439	0.0185868	113580	58332.9	45910.1
SiberianKale	Winter_rapeseed	Caixin	-0.0452383	-3.24336	0.000590644	-0.0359794	0.0110932	131483	43970.2	40164.1
Swede	Winter_rapeseed	Caixin	-0.0518392	-2.541	0.00552682	-0.0495432	0.0194975	121397	53167.3	47926.7
Spring_rapeseed	Semi-winter_rapeseed	Turnip_EU	-0.025612	-1.89284	0.0291893	-0.040934	0.0216257	92364.8	56917.1	53002.6
Winter_rapeseed	Semi-winter_rapeseed	Turnip_EU	-0.0347905	-2.15357	0.0156368	-0.092843	0.0431112	97308.5	53624.5	50018.7
SiberianKale	Semi-winter_rapeseed	Turnip_EU	-0.0476687	-3.38212	0.000359645	-0.101368	0.0299717	94145.5	57817.8	52556.4
Swede	Semi-winter_rapeseed	Turnip_EU	-0.0816725	-9.77142	0	-0.303851	0.0310959	92750	62387.9	52966.6
Semi-winter_rapeseed	Spring_rapeseed	Zicaitai	-0.0963324	-4.95235	3.67e-07	-0.0894874	0.0180697	106531	60704.6	50036.6
SiberianKale	Spring_rapeseed	Zicaitai	-0.0281076	-2.10792	0.017519	-0.0206768	0.0098091	126908	45082.2	42617.2
Swede	Spring_rapeseed	Zicaitai	-0.0306853	-1.71678	0.0430095	-0.0273018	0.0159029	115432	54667.2	51412.2
Semi-winter_rapeseed	Spring_rapeseed	Yellow_Sarson	-0.177375	-9.32265	0	-0.0677303	0.00726513	133603	57912.7	40463.2
SiberianKale	Spring_rapeseed	Yellow_Sarson	-0.0312591	-2.42494	0.00765551	-0.00920466	0.00379583	156454	39093	36723
Swede	Spring_rapeseed	Yellow_Sarson	-0.0394472	-1.94869	0.0256664	-0.0140193	0.00719422	144231	47577	43965.9
Semi-winter_rapeseed	Spring_rapeseed	Wutacai	-0.0972506	-5.0148	2.65e-07	-0.120608	0.0240504	102231	59556.6	48999.4
SiberianKale	Spring_rapeseed	Wutacai	-0.0291704	-2.07776	0.0188657	-0.028623	0.0137759	122680	44229.6	41722.3
Swede	Spring_rapeseed	Wutacai	-0.0262522	-1.39233	0.0819107	-0.0311348	0.0223617	111366	53353.5	50623.9
SiberianKale	Spring_rapeseed	Turnip_EU	-0.0148962	-1.3384	0.0903827	-0.091258	0.0681844	107852	45944.4	44595.7
Swede	Spring_rapeseed	Turnip_EU	-0.0500659	-3.17538	0.000748203	-0.17269	0.054384	95218	57749.3	52242.4
Semi-winter_rapeseed	Spring_rapeseed	Turnip_Asia	-0.0419543	-2.37443	0.00878798	-0.099263	0.041805	103034	57394.5	52772.5
SiberianKale	Spring_rapeseed	Turnip_Asia	-0.0242075	-2.05626	0.0198788	-0.0460731	0.0224063	121317	45392.9	43247.1
Swede	Spring_rapeseed	Turnip_Asia	-0.0427728	-2.46529	0.00684512	-0.0988845	0.0401107	109307	56121.5	51517.5
Semi-winter_rapeseed	Spring_rapeseed	Taicai	-0.0822693	-5.09734	1.72e-07	-0.11336	0.0222391	100702	58141.5	49302.2
SiberianKale	Spring_rapeseed	Taicai	-0.0237438	-2.01192	0.0221144	-0.0261155	0.0129804	120862	43831.2	41798
Swede	Spring_rapeseed	Taicai	-0.0225422	-1.28515	0.0993704	-0.029857	0.0232323	109384	52832.6	50503.2
Semi-winter_rapeseed	Spring_rapeseed	Rapid_cycling	-0.133055	-6.75757	7.02e-12	-0.0788303	0.0116655	122492	58375.9	44665.7
SiberianKale	Spring_rapeseed	Rapid_cycling	-0.0244487	-2.18695	0.0143731	-0.011314	0.00517342	144290	41239.5	39271.1
Swede	Spring_rapeseed	Rapid_cycling	-0.034021	-1.96608	0.0246448	-0.018998	0.00966288	132133	50219.9	46915.2
Semi-winter_rapeseed	Spring_rapeseed	Pak_choi	-0.0995705	-5.55543	1.38e-08	-0.150577	0.0271045	102186	59332.9	48587.2
SiberianKale	Spring_rapeseed	Pak_choi	-0.0261086	-2.10651	0.0175802	-0.0313188	0.0148676	123078	43914.4	41679.7
Swede	Spring_rapeseed	Pak_choi	-0.0287332	-1.59961	0.0548422	-0.0416852	0.0260596	111399	53250.2	50275.6
Semi-winter_rapeseed	Spring_rapeseed	Oil_seeds	-0.0838439	-4.83444	6.68e-07	-0.201211	0.0416203	119594	57563	48657.1
SiberianKale	Spring_rapeseed	Oil_seeds	-0.0330045	-2.4862	0.00645572	-0.0631283	0.0253915	139656	43704.9	40912.2
Swede	Spring_rapeseed	Oil_seeds	-0.0438821	-2.42864	0.00757776	-0.101711	0.0418798	127512	53549.1	49047
Semi-winter_rapeseed	Spring_rapeseed	Mizuna	-0.0849954	-5.06041	2.09e-07	-0.0695602	0.013746	95630	54491.2	45953.8
SiberianKale	Spring_rapeseed	Mizuna	-0.0259418	-2.02498	0.0214348	-0.0170444	0.00841707	114867	41349.1	39258
Swede	Spring_rapeseed	Mizuna	-0.0180547	-1.02766	0.152055	-0.0143053	0.0139203	104231	49381.4	47629.9
Semi-winter_rapeseed	Spring_rapeseed	Komatsuna	-0.0903037	-6.62122	1.78e-11	-0.0894956	0.0135165	102072	58517	48823.7
SiberianKale	Spring_rapeseed	Komatsuna	-0.024395	-1.75563	0.039576	-0.0193221	0.0110058	122499	43859.8	41770.8
Swede	Spring_rapeseed	Komatsuna	-0.0275232	-1.74122	0.0408226	-0.0262479	0.0150744	110895	53054.4	50212.2
Semi-winter_rapeseed	Spring_rapeseed	Edible_Flower	-0.0943202	-5.90938	1.72e-09	-0.0456968	0.00773293	96358	55307.3	45773.4
SiberianKale	Spring_rapeseed	Edible_Flower	-0.0241864	-1.75359	0.0397504	-0.00934129	0.00532695	115732	41273.8	39324.5
Swede	Spring_rapeseed	Edible_Flower	-0.0258356	-1.37317	0.0848503	-0.012004	0.00874182	104648	49730.7	47225.8
Semi-winter_rapeseed	Spring_rapeseed	Chinese_cabbage	-0.0864819	-4.93463	4.02e-07	-0.094801	0.0192114	102449	59064.7	49661.9
SiberianKale	Spring_rapeseed	Chinese_cabbage	-0.0367307	-2.95073	0.00158514	-0.0321814	0.0109063	122443	45046.8	41854.9
Swede	Spring_rapeseed	Chinese_cabbage	-0.02642	-1.58705	0.0562511	-0.0278237	0.0175317	111160	53607.2	50847.5
Semi-winter_rapeseed	Spring_rapeseed	Caixin	-0.104414	-4.99953	2.87e-07	-0.110065	0.0220151	108374	61055.4	49510.8
SiberianKale	Spring_rapeseed	Caixin	-0.0334983	-2.53102	0.00568663	-0.0279137	0.0110286	128907	45166.5	42238.6
Swede	Spring_rapeseed	Caixin	-0.0412256	-2.0757	0.018961	-0.0415873	0.0200353	117120	55091.1	50728.6

## Sheet: SupTab4
Supplementary Table 4. Past introgression of C lineage based on D and f4 statistics
P1	P2	P3	D statistic	Z-score	P-value	f4_ratio	Std_error	BBAA	ABBA	BABA
Semi-winter_rapeseed	Swede	Wild_B.oleracea	0.089532	2.96057	0.00153533	0.0846451	0.0285908	150203	52108.2	43544.3
Semi-winter_rapeseed	Swede	Kale	0.103897	3.32288	0.000445471	0.044725	0.0134597	144619	51505.4	41810.2
Semi-winter_rapeseed	Swede	Kohlrabi	0.0823616	2.81058	0.0024726	0.0489911	0.017431	144223	50106.4	42480.7
Semi-winter_rapeseed	Swede	Curly_Kale	0.0845892	2.63573	0.00419777	0.0754836	0.0286386	146884	51395.6	43378.7
Semi-winter_rapeseed	Swede	Chinese_kale	0.0474008	1.43873	0.0751135	0.0198784	0.0138166	157128	48356.2	43979.4
Semi-winter_rapeseed	Swede	Cauliflower	0.0418516	1.1943	0.116181	0.0208764	0.01748	152739	49787.3	45787.4
Semi-winter_rapeseed	Swede	Cabbage	0.0772105	2.4262	0.00762895	0.040479	0.0166841	149077	51117.8	43789.9
Semi-winter_rapeseed	Swede	Brussels_sprouts	0.0758579	2.49104	0.00636851	0.0395661	0.0158834	142417	49026.8	42113.1
Semi-winter_rapeseed	Swede	Broccoli	0.0797751	2.2679	0.0116675	0.0404623	0.0178413	150551	51087	43538.2
Semi-winter_rapeseed	SiberianKale	Wild_B.oleracea	0.195221	4.90361	4.7e-07	0.224829	0.0458497	144007	69633.9	46886.6
Spring_rapeseed	SiberianKale	Wild_B.oleracea	0.0627775	1.38169	0.0835338	0.0917585	0.0664103	143150	67065.8	59142.8
Winter_rapeseed	SiberianKale	Wild_B.oleracea	0.0650095	1.68226	0.0462596	0.0920772	0.0547342	145790	65206.1	57245.5
Swede	SiberianKale	Wild_B.oleracea	0.122139	3.3115	0.00046399	0.153236	0.0462739	145980	65153.3	50970.1
Semi-winter_rapeseed	SiberianKale	Kale	0.235364	4.77907	8.81e-07	0.125897	0.0263434	137761	71866.3	44482.1
Spring_rapeseed	SiberianKale	Kale	0.101525	1.86227	0.0312825	0.0632968	0.0339891	137066	69490.9	56681.3
Winter_rapeseed	SiberianKale	Kale	0.128645	2.85101	0.002179	0.075147	0.026358	139725	67652.5	52230.1
Swede	SiberianKale	Kale	0.152148	3.37556	0.000368327	0.0851631	0.0252293	139314	66974.6	49285.8
Semi-winter_rapeseed	SiberianKale	Kohlrabi	0.134637	5.24451	7.84e-08	0.095027	0.0181193	139749	62334.6	47541.2
Spring_rapeseed	SiberianKale	Kohlrabi	0.023521	0.840504	0.200313	0.0193292	0.0229972	139544	60423.4	57646.2
Winter_rapeseed	SiberianKale	Kohlrabi	0.0336069	1.17599	0.1198	0.0266795	0.0226868	143004	59382.2	55520.7
Swede	SiberianKale	Kohlrabi	0.0655798	2.74479	0.00302752	0.0484189	0.0176403	142097	58231.5	51063.9
Semi-winter_rapeseed	SiberianKale	Curly_Kale	0.173432	4.19578	1.36e-05	0.186592	0.0444713	141098	66920.5	47138.9
Spring_rapeseed	SiberianKale	Curly_Kale	0.0595442	1.312	0.0947609	0.078043	0.059484	140883	65000.3	57694.5
Winter_rapeseed	SiberianKale	Curly_Kale	0.0353347	0.879017	0.189696	0.046947	0.0534085	142758	62382.1	58124
Swede	SiberianKale	Curly_Kale	0.104216	2.62271	0.00436162	0.119989	0.04575	142958	62325.8	50561.2
Semi-winter_rapeseed	SiberianKale	Chinese_kale	0.102132	2.75428	0.00294109	0.0499276	0.0181273	152093	59340.1	48342.3
Spring_rapeseed	SiberianKale	Chinese_kale	0.00121936	0.0294255	0.488263	0.00067938	0.0230881	152800	58371.2	58229
Swede	SiberianKale	Chinese_kale	0.0624771	2.41485	0.00787084	0.0306552	0.0126945	155429	56297.2	49676.3
Semi-winter_rapeseed	SiberianKale	Cauliflower	0.112992	3.50176	0.000231094	0.0663495	0.0189475	147304	62609.9	49897.4
Spring_rapeseed	SiberianKale	Cauliflower	0.000778869	0.0270886	0.489195	0.000525243	0.0193898	146802	60395.4	60301.4
Swede	SiberianKale	Cauliflower	0.0792901	3.83929	6.17e-05	0.046439	0.0120957	150441	59295.4	50583.2
Semi-winter_rapeseed	SiberianKale	Cabbage	0.192909	4.36501	6.36e-06	0.124314	0.0284797	142823	69580	47076.1
Spring_rapeseed	SiberianKale	Cabbage	0.077034	1.73552	0.0413244	0.0575934	0.0331851	142684	67730.6	58041.8
Winter_rapeseed	SiberianKale	Cabbage	0.0565009	1.6014	0.0546442	0.0421222	0.0263034	144630	65176.9	58205.7
Swede	SiberianKale	Cabbage	0.131746	3.36408	0.000384003	0.0873748	0.0259729	144880	65183.6	50007.6
Semi-winter_rapeseed	SiberianKale	Brussels_sprouts	0.184858	4.67632	1.46e-06	0.118013	0.0252363	136356	66212.9	45552.2
Spring_rapeseed	SiberianKale	Brussels_sprouts	0.0623331	1.48774	0.0684091	0.0468254	0.0314742	136330	64500	56930.9
Winter_rapeseed	SiberianKale	Brussels_sprouts	0.0780981	2.5126	0.00599219	0.0561634	0.0223527	139598	63292.1	54122.3
Swede	SiberianKale	Brussels_sprouts	0.123794	3.36557	0.000381933	0.0816842	0.0242705	138960	62396.5	48649.6
Semi-winter_rapeseed	SiberianKale	Broccoli	0.156935	4.4451	4.39e-06	0.095464	0.0214762	145298	65652.2	47841.1
Spring_rapeseed	SiberianKale	Broccoli	0.0348178	0.88048	0.1893	0.0245856	0.027923	144559	63204.4	58951.2
Winter_rapeseed	SiberianKale	Broccoli	0.0146374	0.372148	0.354891	0.0102881	0.0276452	146670	60798.2	59044
Swede	SiberianKale	Broccoli	0.0915169	2.75096	0.00297107	0.0573197	0.0208363	147317	61197.6	50935.5
Semi-winter_rapeseed	Winter_rapeseed	Wild_B.oleracea	0.155306	4.99597	2.93e-07	0.146143	0.0292522	155253	55000.5	40213.3
Swede	Winter_rapeseed	Wild_B.oleracea	0.0581125	2.09957	0.0178833	0.0672129	0.0320127	147678	56656.9	50433.6
Semi-winter_rapeseed	Winter_rapeseed	Kale	0.129908	3.0787	0.00103953	0.0550908	0.0178942	151180	52021.1	40059.1
Swede	Winter_rapeseed	Kale	0.0221551	0.552623	0.290261	0.0109206	0.0197614	142316	52289.9	50023.1
Semi-winter_rapeseed	Winter_rapeseed	Kohlrabi	0.118723	3.41632	0.000317365	0.0702413	0.0205605	150701	51509.7	40576.9
Swede	Winter_rapeseed	Kohlrabi	0.032162	1.00059	0.158512	0.0223353	0.0223221	143030	53067.9	49760.7
Semi-winter_rapeseed	Winter_rapeseed	Curly_Kale	0.163029	4.52177	3.07e-06	0.146285	0.0323513	151725	55371.6	39848
Spring_rapeseed	Winter_rapeseed	Curly_Kale	0.0290195	0.817295	0.20688	0.0325831	0.039867	149026	54033	50985.4
Swede	Winter_rapeseed	Curly_Kale	0.0706711	2.47066	0.00674322	0.0765276	0.0309746	143982	56863.6	49356.8
Semi-winter_rapeseed	Winter_rapeseed	Chinese_kale	0.159229	4.64895	1.67e-06	0.0677139	0.0145654	160907	54306.8	39387.9
Spring_rapeseed	Winter_rapeseed	Chinese_kale	0.0383466	0.867705	0.192778	0.0194028	0.0223611	160263	55007.1	50944.3
SiberianKale	Winter_rapeseed	Chinese_kale	0.0339957	0.874508	0.190921	0.0187496	0.0214402	154591	59613.6	55693.7
Swede	Winter_rapeseed	Chinese_kale	0.100255	2.5075	0.00607936	0.0487934	0.019459	155246	57847.9	47305.8
Semi-winter_rapeseed	Winter_rapeseed	Cauliflower	0.191612	4.93929	3.92e-07	0.0981705	0.0198754	155031	58490.4	39679.8
Spring_rapeseed	Winter_rapeseed	Cauliflower	0.0569494	1.31576	0.0941278	0.0345912	0.0262899	152637	57457.2	51265.5
SiberianKale	Winter_rapeseed	Cauliflower	0.0505476	1.49055	0.0680405	0.0340798	0.0228639	148186	63358.3	57261.3
Swede	Winter_rapeseed	Cauliflower	0.135955	3.58516	0.000168438	0.0789388	0.0220182	149178	61874.3	47063.7
Semi-winter_rapeseed	Winter_rapeseed	Cabbage	0.1618	4.07515	2.3e-05	0.0858037	0.0210553	153903	55768.7	40235.2
Spring_rapeseed	Winter_rapeseed	Cabbage	0.0257159	0.68097	0.247945	0.016156	0.023725	150987	54202.5	51484.7
Swede	Winter_rapeseed	Cabbage	0.0766481	2.15972	0.0153972	0.0472393	0.0218729	146533	57630.4	49424.9
Semi-winter_rapeseed	Winter_rapeseed	Brussels_sprouts	0.125634	3.88208	5.18e-05	0.0656191	0.0169031	148628	51479.9	39988.4
Swede	Winter_rapeseed	Brussels_sprouts	0.0448808	1.55705	0.0597294	0.0272548	0.0175041	141277	53289	48711.1
Semi-winter_rapeseed	Winter_rapeseed	Broccoli	0.16888	4.52565	3.01e-06	0.0860626	0.0190166	154908	55571.2	39513.3
Spring_rapeseed	Winter_rapeseed	Broccoli	0.0237468	0.6886	0.245537	0.0144482	0.020982	151854	53876.8	51377.3
Swede	Winter_rapeseed	Broccoli	0.080408	2.42324	0.00769147	0.0475238	0.0196117	147274	57166.9	48657.8
Semi-winter_rapeseed	Spring_rapeseed	Wild_B.oleracea	0.148136	4.58168	2.31e-06	0.146524	0.0319804	150695	57449.2	42624.7
Winter_rapeseed	Spring_rapeseed	Wild_B.oleracea	0.000350767	0.0106496	0.495752	0.000431607	0.040528	152074	53206.6	53169.3
Swede	Spring_rapeseed	Wild_B.oleracea	0.0560874	2.13985	0.0161835	0.0676417	0.0316105	144955	58941.5	52680.9
Semi-winter_rapeseed	Spring_rapeseed	Kale	0.149506	4.18108	1.45e-05	0.0670789	0.0160434	145657	56030.3	41455.6
Winter_rapeseed	Spring_rapeseed	Kale	0.0257375	0.672768	0.250547	0.0127173	0.018903	147282	52065	49452.2
Swede	Spring_rapeseed	Kale	0.0447425	1.42701	0.076788	0.0235103	0.0164752	139412	56969.2	52089.6
Semi-winter_rapeseed	Spring_rapeseed	Kohlrabi	0.124331	3.84719	5.97e-05	0.0771953	0.0200654	145471	54333.8	42317.1
Winter_rapeseed	Spring_rapeseed	Kohlrabi	0.0106659	0.379848	0.352029	0.00748875	0.0197151	148111	51354.7	50270.8
Swede	Spring_rapeseed	Kohlrabi	0.0408491	1.55524	0.0599442	0.0296591	0.0190704	139850	55943.4	51552.3
Semi-winter_rapeseed	Spring_rapeseed	Curly_Kale	0.126056	3.40885	0.000326184	0.117597	0.0344976	148160	55724.2	43248.2
Swede	Spring_rapeseed	Curly_Kale	0.0407938	1.65521	0.0489407	0.0454527	0.0274604	142084	56884.1	52425
Semi-winter_rapeseed	Spring_rapeseed	Chinese_kale	0.110454	2.9703	0.00148755	0.0492432	0.0165785	158316	54570.9	43714.8
Swede	Spring_rapeseed	Chinese_kale	0.0607398	2.08286	0.0186318	0.0300102	0.0144082	153090	56576.2	50096.9
Semi-winter_rapeseed	Spring_rapeseed	Cauliflower	0.124215	3.38152	0.00036043	0.0658568	0.0194755	152845	57104.1	44485.2
Swede	Spring_rapeseed	Cauliflower	0.0784765	3.08595	0.00101452	0.0459362	0.0148856	147728	59223.6	50604.6
Semi-winter_rapeseed	Spring_rapeseed	Cabbage	0.129072	3.4698	0.000260422	0.0707888	0.0204014	149934	56053.2	43237.5
Swede	Spring_rapeseed	Cabbage	0.0500147	1.76179	0.0390527	0.0315928	0.0179322	144255	57605.2	52117.5
Semi-winter_rapeseed	Spring_rapeseed	Brussels_sprouts	0.136252	3.95414	3.84e-05	0.0750231	0.0189733	143173	54588.9	41496.9
Winter_rapeseed	Spring_rapeseed	Brussels_sprouts	0.0157469	0.469924	0.319205	0.00979368	0.020841	145817	51616.3	50015.9
Swede	Spring_rapeseed	Brussels_sprouts	0.0576613	1.96741	0.0245677	0.0367331	0.0186708	138077	56662.6	50484.4
Semi-winter_rapeseed	Spring_rapeseed	Broccoli	0.136408	3.72156	9.9e-05	0.0726772	0.0195287	151330	56477.3	42918.8
Swede	Spring_rapeseed	Broccoli	0.0548814	1.81331	0.034892	0.0335619	0.0185086	145384	57756.6	51746.9
SiberianKale	Swede	Wild_B.oleracea	-0.122139	-3.3115	0.00046399	-0.153236	0.0462739	145980	65153.3	50970.1
Winter_rapeseed	Swede	Wild_B.oleracea	-0.0581125	-2.09957	0.0178833	-0.0672129	0.0320127	147678	56656.9	50433.6
Spring_rapeseed	Swede	Wild_B.oleracea	-0.0560874	-2.13985	0.0161835	-0.0676417	0.0316105	144955	58941.5	52680.9
SiberianKale	Swede	Kale	-0.152148	-3.37556	0.000368327	-0.0851631	0.0252293	139314	66974.6	49285.8
Winter_rapeseed	Swede	Kale	-0.0221551	-0.552623	0.290261	-0.0109206	0.0197614	142316	52289.9	50023.1
Spring_rapeseed	Swede	Kale	-0.0447425	-1.42701	0.076788	-0.0235103	0.0164752	139412	56969.2	52089.6
SiberianKale	Swede	Kohlrabi	-0.0655798	-2.74479	0.00302752	-0.0484189	0.0176403	142097	58231.5	51063.9
Winter_rapeseed	Swede	Kohlrabi	-0.032162	-1.00059	0.158512	-0.0223353	0.0223221	143030	53067.9	49760.7
Spring_rapeseed	Swede	Kohlrabi	-0.0408491	-1.55524	0.0599442	-0.0296591	0.0190704	139850	55943.4	51552.3
SiberianKale	Swede	Curly_Kale	-0.104216	-2.62271	0.00436162	-0.119989	0.04575	142958	62325.8	50561.2
Winter_rapeseed	Swede	Curly_Kale	-0.0706711	-2.47066	0.00674322	-0.0765276	0.0309746	143982	56863.6	49356.8
Spring_rapeseed	Swede	Curly_Kale	-0.0407938	-1.65521	0.0489407	-0.0454527	0.0274604	142084	56884.1	52425
SiberianKale	Swede	Chinese_kale	-0.0624771	-2.41485	0.00787084	-0.0306552	0.0126945	155429	56297.2	49676.3
Winter_rapeseed	Swede	Chinese_kale	-0.100255	-2.5075	0.00607936	-0.0487934	0.019459	155246	57847.9	47305.8
Spring_rapeseed	Swede	Chinese_kale	-0.0607398	-2.08286	0.0186318	-0.0300102	0.0144082	153090	56576.2	50096.9
SiberianKale	Swede	Cauliflower	-0.0792901	-3.83929	6.17e-05	-0.046439	0.0120957	150441	59295.4	50583.2
Winter_rapeseed	Swede	Cauliflower	-0.135955	-3.58516	0.000168438	-0.0789388	0.0220182	149178	61874.3	47063.7
Spring_rapeseed	Swede	Cauliflower	-0.0784765	-3.08595	0.00101452	-0.0459362	0.0148856	147728	59223.6	50604.6
SiberianKale	Swede	Cabbage	-0.131746	-3.36408	0.000384003	-0.0873748	0.0259729	144880	65183.6	50007.6
Winter_rapeseed	Swede	Cabbage	-0.0766481	-2.15972	0.0153972	-0.0472393	0.0218729	146533	57630.4	49424.9
Spring_rapeseed	Swede	Cabbage	-0.0500147	-1.76179	0.0390527	-0.0315928	0.0179322	144255	57605.2	52117.5
SiberianKale	Swede	Brussels_sprouts	-0.123794	-3.36557	0.000381933	-0.0816842	0.0242705	138960	62396.5	48649.6
Winter_rapeseed	Swede	Brussels_sprouts	-0.0448808	-1.55705	0.0597294	-0.0272548	0.0175041	141277	53289	48711.1
Spring_rapeseed	Swede	Brussels_sprouts	-0.0576613	-1.96741	0.0245677	-0.0367331	0.0186708	138077	56662.6	50484.4
SiberianKale	Swede	Broccoli	-0.0915169	-2.75096	0.00297107	-0.0573197	0.0208363	147317	61197.6	50935.5
Winter_rapeseed	Swede	Broccoli	-0.080408	-2.42324	0.00769147	-0.0475238	0.0196117	147274	57166.9	48657.8
Spring_rapeseed	Swede	Broccoli	-0.0548814	-1.81331	0.034892	-0.0335619	0.0185086	145384	57756.6	51746.9
Winter_rapeseed	SiberianKale	Chinese_kale	-0.0339957	-0.874508	0.190921	-0.0187496	0.0214402	154591	59613.6	55693.7
Winter_rapeseed	SiberianKale	Cauliflower	-0.0505476	-1.49055	0.0680405	-0.0340798	0.0228639	148186	63358.3	57261.3
SiberianKale	Winter_rapeseed	Wild_B.oleracea	-0.0650095	-1.68226	0.0462596	-0.0920772	0.0547342	145790	65206.1	57245.5
Spring_rapeseed	Winter_rapeseed	Wild_B.oleracea	-0.000350767	-0.0106496	0.495752	-0.000431607	0.040528	152074	53206.6	53169.3
SiberianKale	Winter_rapeseed	Kale	-0.128645	-2.85101	0.002179	-0.075147	0.026358	139725	67652.5	52230.1
Spring_rapeseed	Winter_rapeseed	Kale	-0.0257375	-0.672768	0.250547	-0.0127173	0.018903	147282	52065	49452.2
SiberianKale	Winter_rapeseed	Kohlrabi	-0.0336069	-1.17599	0.1198	-0.0266795	0.0226868	143004	59382.2	55520.7
Spring_rapeseed	Winter_rapeseed	Kohlrabi	-0.0106659	-0.379848	0.352029	-0.00748875	0.0197151	148111	51354.7	50270.8
SiberianKale	Winter_rapeseed	Curly_Kale	-0.0353347	-0.879017	0.189696	-0.046947	0.0534085	142758	62382.1	58124
SiberianKale	Winter_rapeseed	Cabbage	-0.0565009	-1.6014	0.0546442	-0.0421222	0.0263034	144630	65176.9	58205.7
SiberianKale	Winter_rapeseed	Brussels_sprouts	-0.0780981	-2.5126	0.00599219	-0.0561634	0.0223527	139598	63292.1	54122.3
Spring_rapeseed	Winter_rapeseed	Brussels_sprouts	-0.0157469	-0.469924	0.319205	-0.00979368	0.020841	145817	51616.3	50015.9
SiberianKale	Winter_rapeseed	Broccoli	-0.0146374	-0.372148	0.354891	-0.0102881	0.0276452	146670	60798.2	59044
SiberianKale	Spring_rapeseed	Wild_B.oleracea	-0.0627775	-1.38169	0.0835338	-0.0917585	0.0664103	143150	67065.8	59142.8
SiberianKale	Spring_rapeseed	Kale	-0.101525	-1.86227	0.0312825	-0.0632968	0.0339891	137066	69490.9	56681.3
SiberianKale	Spring_rapeseed	Kohlrabi	-0.023521	-0.840504	0.200313	-0.0193292	0.0229972	139544	60423.4	57646.2
SiberianKale	Spring_rapeseed	Curly_Kale	-0.0595442	-1.312	0.0947609	-0.078043	0.059484	140883	65000.3	57694.5
Winter_rapeseed	Spring_rapeseed	Curly_Kale	-0.0290195	-0.817295	0.20688	-0.0325831	0.039867	149026	54033	50985.4
SiberianKale	Spring_rapeseed	Chinese_kale	-0.00121936	-0.0294255	0.488263	-0.00067938	0.0230881	152800	58371.2	58229
Winter_rapeseed	Spring_rapeseed	Chinese_kale	-0.0383466	-0.867705	0.192778	-0.0194028	0.0223611	160263	55007.1	50944.3
SiberianKale	Spring_rapeseed	Cauliflower	-0.000778869	-0.0270886	0.489195	-0.000525243	0.0193898	146802	60395.4	60301.4
Winter_rapeseed	Spring_rapeseed	Cauliflower	-0.0569494	-1.31576	0.0941278	-0.0345912	0.0262899	152637	57457.2	51265.5
SiberianKale	Spring_rapeseed	Cabbage	-0.077034	-1.73552	0.0413244	-0.0575934	0.0331851	142684	67730.6	58041.8
Winter_rapeseed	Spring_rapeseed	Cabbage	-0.0257159	-0.68097	0.247945	-0.016156	0.023725	150987	54202.5	51484.7
SiberianKale	Spring_rapeseed	Brussels_sprouts	-0.0623331	-1.48774	0.0684091	-0.0468254	0.0314742	136330	64500	56930.9
SiberianKale	Spring_rapeseed	Broccoli	-0.0348178	-0.88048	0.1893	-0.0245856	0.027923	144559	63204.4	58951.2
Winter_rapeseed	Spring_rapeseed	Broccoli	-0.0237468	-0.6886	0.245537	-0.0144482	0.020982	151854	53876.8	51377.3
Swede	Semi-winter_rapeseed	Wild_B.oleracea	-0.089532	-2.96057	0.00153533	-0.0846451	0.0285908	150203	52108.2	43544.3
SiberianKale	Semi-winter_rapeseed	Wild_B.oleracea	-0.195221	-4.90361	4.7e-07	-0.224829	0.0458497	144007	69633.9	46886.6
Winter_rapeseed	Semi-winter_rapeseed	Wild_B.oleracea	-0.155306	-4.99597	2.93e-07	-0.146143	0.0292522	155253	55000.5	40213.3
Spring_rapeseed	Semi-winter_rapeseed	Wild_B.oleracea	-0.148136	-4.58168	2.31e-06	-0.146524	0.0319804	150695	57449.2	42624.7
Swede	Semi-winter_rapeseed	Kale	-0.103897	-3.32288	0.000445471	-0.044725	0.0134597	144619	51505.4	41810.2
SiberianKale	Semi-winter_rapeseed	Kale	-0.235364	-4.77907	8.81e-07	-0.125897	0.0263434	137761	71866.3	44482.1
Winter_rapeseed	Semi-winter_rapeseed	Kale	-0.129908	-3.0787	0.00103953	-0.0550908	0.0178942	151180	52021.1	40059.1
Spring_rapeseed	Semi-winter_rapeseed	Kale	-0.149506	-4.18108	1.45e-05	-0.0670789	0.0160434	145657	56030.3	41455.6
Swede	Semi-winter_rapeseed	Kohlrabi	-0.0823616	-2.81058	0.0024726	-0.0489911	0.017431	144223	50106.4	42480.7
SiberianKale	Semi-winter_rapeseed	Kohlrabi	-0.134637	-5.24451	7.84e-08	-0.095027	0.0181193	139749	62334.6	47541.2
Winter_rapeseed	Semi-winter_rapeseed	Kohlrabi	-0.118723	-3.41632	0.000317365	-0.0702413	0.0205605	150701	51509.7	40576.9
Spring_rapeseed	Semi-winter_rapeseed	Kohlrabi	-0.124331	-3.84719	5.97e-05	-0.0771953	0.0200654	145471	54333.8	42317.1
Swede	Semi-winter_rapeseed	Curly_Kale	-0.0845892	-2.63573	0.00419777	-0.0754836	0.0286386	146884	51395.6	43378.7
SiberianKale	Semi-winter_rapeseed	Curly_Kale	-0.173432	-4.19578	1.36e-05	-0.186592	0.0444713	141098	66920.5	47138.9
Winter_rapeseed	Semi-winter_rapeseed	Curly_Kale	-0.163029	-4.52177	3.07e-06	-0.146285	0.0323513	151725	55371.6	39848
Spring_rapeseed	Semi-winter_rapeseed	Curly_Kale	-0.126056	-3.40885	0.000326184	-0.117597	0.0344976	148160	55724.2	43248.2
Swede	Semi-winter_rapeseed	Chinese_kale	-0.0474008	-1.43873	0.0751135	-0.0198784	0.0138166	157128	48356.2	43979.4
SiberianKale	Semi-winter_rapeseed	Chinese_kale	-0.102132	-2.75428	0.00294109	-0.0499276	0.0181273	152093	59340.1	48342.3
Winter_rapeseed	Semi-winter_rapeseed	Chinese_kale	-0.159229	-4.64895	1.67e-06	-0.0677139	0.0145654	160907	54306.8	39387.9
Spring_rapeseed	Semi-winter_rapeseed	Chinese_kale	-0.110454	-2.9703	0.00148755	-0.0492432	0.0165785	158316	54570.9	43714.8
Swede	Semi-winter_rapeseed	Cauliflower	-0.0418516	-1.1943	0.116181	-0.0208764	0.01748	152739	49787.3	45787.4
SiberianKale	Semi-winter_rapeseed	Cauliflower	-0.112992	-3.50176	0.000231094	-0.0663495	0.0189475	147304	62609.9	49897.4
Winter_rapeseed	Semi-winter_rapeseed	Cauliflower	-0.191612	-4.93929	3.92e-07	-0.0981705	0.0198754	155031	58490.4	39679.8
Spring_rapeseed	Semi-winter_rapeseed	Cauliflower	-0.124215	-3.38152	0.00036043	-0.0658568	0.0194755	152845	57104.1	44485.2
Swede	Semi-winter_rapeseed	Cabbage	-0.0772105	-2.4262	0.00762895	-0.040479	0.0166841	149077	51117.8	43789.9
SiberianKale	Semi-winter_rapeseed	Cabbage	-0.192909	-4.36501	6.36e-06	-0.124314	0.0284797	142823	69580	47076.1
Winter_rapeseed	Semi-winter_rapeseed	Cabbage	-0.1618	-4.07515	2.3e-05	-0.0858037	0.0210553	153903	55768.7	40235.2
Spring_rapeseed	Semi-winter_rapeseed	Cabbage	-0.129072	-3.4698	0.000260422	-0.0707888	0.0204014	149934	56053.2	43237.5
Swede	Semi-winter_rapeseed	Brussels_sprouts	-0.0758579	-2.49104	0.00636851	-0.0395661	0.0158834	142417	49026.8	42113.1
SiberianKale	Semi-winter_rapeseed	Brussels_sprouts	-0.184858	-4.67632	1.46e-06	-0.118013	0.0252363	136356	66212.9	45552.2
Winter_rapeseed	Semi-winter_rapeseed	Brussels_sprouts	-0.125634	-3.88208	5.18e-05	-0.0656191	0.0169031	148628	51479.9	39988.4
Spring_rapeseed	Semi-winter_rapeseed	Brussels_sprouts	-0.136252	-3.95414	3.84e-05	-0.0750231	0.0189733	143173	54588.9	41496.9
Swede	Semi-winter_rapeseed	Broccoli	-0.0797751	-2.2679	0.0116675	-0.0404623	0.0178413	150551	51087	43538.2
SiberianKale	Semi-winter_rapeseed	Broccoli	-0.156935	-4.4451	4.39e-06	-0.095464	0.0214762	145298	65652.2	47841.1
Winter_rapeseed	Semi-winter_rapeseed	Broccoli	-0.16888	-4.52565	3.01e-06	-0.0860626	0.0190166	154908	55571.2	39513.3
Spring_rapeseed	Semi-winter_rapeseed	Broccoli	-0.136408	-3.72156	9.9e-05	-0.0726772	0.0195287	151330	56477.3	42918.8

## Sheet: SupTab5
Supplementary Table 5. Selective sweep regions of Semi-winter Rapeseed in the A subgenome calculated by top 5% of XP-EHH and XP-CLR statistics
Chr	Start	End	XP-EHH score	XP-CLR score
scaffoldA01	894815	895324	0.505289	27.2878
scaffoldA01	1169812	1228484	0.727092	14.3653
scaffoldA01	1477032	1491652	0.481789	14.3653
scaffoldA01	2246932	2249265	0.474245	23.2607
scaffoldA01	2338763	2389632	0.592451	18.0059
scaffoldA01	2870345	2885590	0.628939	33.8208
scaffoldA01	2933525	2933525	0.447058	33.8208
scaffoldA01	5449784	5466562	0.779286	18.2395
scaffoldA01	6019267	6067218	0.587423	20.8727
scaffoldA01	6109622	6218179	0.618105	20.8727
scaffoldA01	9701723	9718391	0.682757	99.848
scaffoldA01	9775129	9776638	0.469654	99.848
scaffoldA01	27574976	27655896	0.54967	37.3702
scaffoldA01	27712676	27768167	0.597852	37.3702
scaffoldA01	27816339	27843846	0.551498	37.3702
scaffoldA01	28078905	28083022	0.541676	12.7818
scaffoldA01	28509188	28528525	0.591398	10.3051
scaffoldA01	31229652	31309741	0.752415	41.796
scaffoldA01	31878653	31949602	0.727719	21.6646
scaffoldA01	32634210	32649370	0.569352	28.3366
scaffoldA01	33394268	33433954	0.732117	18.5128
scaffoldA01	33466423	33583430	0.875892	18.5128
scaffoldA01	33623494	33645629	0.655476	18.5128
scaffoldA01	33805178	33811919	0.488317	14.3982
scaffoldA01	33890685	33902539	0.461123	14.3982
scaffoldA01	34371458	34372124	0.509781	19.7094
scaffoldA02	1103921	1288280	0.918873	23.4631
scaffoldA02	1376379	1484171	0.582572	31.0755
scaffoldA02	1582166	2060360	0.875506	31.0755
scaffoldA02	1582166	2060360	0.875506	46.8245
scaffoldA02	2105922	2118125	0.485377	46.8245
scaffoldA02	2276249	2276249	0.489658	46.8245
scaffoldA02	2472099	2718150	0.601279	26.3907
scaffoldA02	2989523	3017917	0.589649	91.0046
scaffoldA02	3134107	3134107	0.472136	91.0046
scaffoldA02	3363039	3368610	0.674712	53.342
scaffoldA02	3407005	3501575	0.754259	53.342
scaffoldA02	3688334	3781726	0.570776	53.342
scaffoldA02	3848286	3849232	0.520268	13.7156
scaffoldA02	3922874	3922885	0.464032	13.7156
scaffoldA02	4168946	4216167	0.502608	13.996
scaffoldA02	4551970	4554242	0.612866	92.454
scaffoldA02	11205956	11206115	0.497543	16.8711
scaffoldA02	11392740	11392740	0.450831	25.4349
scaffoldA02	13068401	13071422	0.621622	19.2814
scaffoldA02	15487278	15487380	0.4578	68.8124
scaffoldA02	18620938	18623374	0.619819	141.01
scaffoldA02	31825193	31825251	0.461979	22.1438
scaffoldA02	32211774	32212554	0.586517	84.8546
scaffoldA02	32591398	32591834	0.545258	91.3656
scaffoldA02	32770717	32824428	0.668462	91.3656
scaffoldA02	33114092	33125196	0.732067	64.5382
scaffoldA02	33615592	33615736	0.589883	43.213
scaffoldA02	33669950	33751232	0.684617	43.213
scaffoldA02	33847901	34291272	0.746718	74.4511
scaffoldA02	34795295	34807761	0.511113	117.787
scaffoldA02	34870443	35049616	0.592753	117.787
scaffoldA02	35119700	35192069	0.69775	117.787
scaffoldA02	35305696	35495676	1.03001	115.539
scaffoldA02	35305696	35495676	1.03001	83.4081
scaffoldA02	35575404	35716748	0.606808	83.4081
scaffoldA02	35778538	35786548	0.452391	22.4147
scaffoldA02	35924577	35934487	0.598526	22.4147
scaffoldA03	108723	127598	0.688535	33.8276
scaffoldA03	278226	293523	0.616294	16.6708
scaffoldA03	958088	958621	0.597494	58.4515
scaffoldA03	1213662	1214841	0.594424	58.4515
scaffoldA03	2659184	2760879	0.531926	12.506
scaffoldA03	5048101	5050713	0.532237	16.415
scaffoldA03	6329596	6362883	0.535129	22.0642
scaffoldA03	6401421	6404178	0.479066	22.0642
scaffoldA03	6779313	6819783	0.559547	57.4765
scaffoldA03	7921178	7922501	0.570301	20.7433
scaffoldA03	8026350	8075724	0.539811	20.7433
scaffoldA03	8407314	8409973	0.527308	17.2919
scaffoldA03	8459090	8621445	0.670348	17.2919
scaffoldA03	8702009	8893165	0.691965	58.3713
scaffoldA03	8993754	9064152	0.706628	58.3713
scaffoldA03	10012073	10020940	0.475599	17.9579
scaffoldA03	10055185	10055629	0.467063	17.9579
scaffoldA03	10177317	10181176	0.498708	19.7387
scaffoldA03	10447863	10450784	0.502227	18.1429
scaffoldA03	10546786	10561115	0.527726	11.9421
scaffoldA03	11158096	11170020	0.518164	14.3624
scaffoldA03	11277994	11278434	0.51465	23.6503
scaffoldA03	16123657	16143772	0.606703	16.8939
scaffoldA03	16243710	16309994	0.615154	16.8939
scaffoldA03	17349371	17537151	0.617397	50.5858
scaffoldA03	17575763	17786811	0.965265	50.5858
scaffoldA03	18075905	18166506	0.583143	50.5858
scaffoldA03	18857891	18857891	0.476689	94.8799
scaffoldA03	19195587	19203346	0.464809	17.1073
scaffoldA03	22006188	22013879	0.539022	66.2656
scaffoldA03	22861965	22870102	0.569736	33.3174
scaffoldA03	23014816	23053203	0.465278	33.3174
scaffoldA03	23546315	23615456	0.499197	27.6287
scaffoldA03	24486912	24533369	0.523315	32.639
scaffoldA03	24719904	24720446	0.625985	52.1356
scaffoldA03	25653855	25654183	0.609575	15.5061
scaffoldA03	28792890	29080111	0.590043	13.4802
scaffoldA03	29199159	29200230	0.586075	46.7334
scaffoldA03	29281467	29414184	0.651991	46.7334
scaffoldA03	29467965	29508627	0.586005	46.7334
scaffoldA03	29678837	29682511	0.460967	30.1301
scaffoldA03	29715459	29737419	0.489376	30.1301
scaffoldA03	29876833	29943433	0.576665	30.1301
scaffoldA03	30186515	30467031	0.829805	15.2497
scaffoldA03	30933776	30955129	0.632843	119.148
scaffoldA03	32267916	32403248	0.532562	20.8366
scaffoldA03	32930171	32962079	0.617416	69.9035
scaffoldA03	34305643	34309001	0.471313	74.8209
scaffoldA03	42716359	42725656	0.465012	50.6456
scaffoldA03	42892432	42914357	0.501372	37.7994
scaffoldA03	43638403	43744614	0.569495	18.5339
scaffoldA03	44429630	44431713	0.523752	41.2717
scaffoldA03	44473478	44537575	0.469596	41.2717
scaffoldA03	44573385	44573385	0.520329	41.2717
scaffoldA04	1949900	2110994	0.623941	36.0894
scaffoldA04	2181801	2338349	0.564711	36.0894
scaffoldA04	2406915	2422638	0.609187	20.005
scaffoldA04	2985311	3016206	0.532906	23.528
scaffoldA04	3276135	3278330	0.488896	18.9142
scaffoldA04	3347088	3347088	0.462178	18.9142
scaffoldA04	3444528	3444731	0.466667	18.9142
scaffoldA04	3742635	3755856	0.497755	25.6039
scaffoldA04	5702661	5702661	0.516408	15.7594
scaffoldA04	12658063	12668522	0.468227	19.8228
scaffoldA04	14462335	14462596	0.548333	22.4724
scaffoldA04	15028633	15028633	0.460571	12.6408
scaffoldA04	16610645	16610886	0.479767	37.7892
scaffoldA04	16834204	16835063	0.467032	59.5533
scaffoldA04	17443913	17445756	0.614135	13.6392
scaffoldA04	17494041	17494052	0.462568	13.6392
scaffoldA04	21113843	21315086	0.730208	91.7657
scaffoldA04	23371164	23476834	0.756505	38.4809
scaffoldA04	23509938	23670944	0.660913	38.4809
scaffoldA05	294286	410195	0.797723	75.3863
scaffoldA05	464431	492241	0.674128	75.3863
scaffoldA05	731497	746708	0.63146	74.6214
scaffoldA05	1005808	1050869	0.558152	42.6952
scaffoldA05	1109334	1123505	0.508837	42.6952
scaffoldA05	1233803	1275294	0.499897	23.8828
scaffoldA05	1568537	1659397	0.808874	26.6163
scaffoldA05	1828806	1870736	0.703267	26.6163
scaffoldA05	1947512	1947512	0.484593	31.443
scaffoldA05	2146326	2212380	0.562316	31.443
scaffoldA05	2272971	2272971	0.499702	14.0274
scaffoldA05	2337949	2337987	0.462675	14.0274
scaffoldA05	2825262	2851100	0.551476	75.7744
scaffoldA05	2907403	2931077	0.670999	75.7744
scaffoldA05	3196557	3432174	0.622544	75.7744
scaffoldA05	3489357	3668452	0.571626	52.6118
scaffoldA05	3736060	4054188	0.82673	52.6118
scaffoldA05	4222346	4405858	0.649637	52.6118
scaffoldA05	4464659	4478070	0.578662	52.6118
scaffoldA05	4792455	4819813	0.528836	52.6118
scaffoldA05	4954380	4966242	1.07624	68.7629
scaffoldA05	5714507	5810859	0.473103	31.9825
scaffoldA05	6033471	6054788	0.692809	55.2238
scaffoldA05	6090278	6090530	0.455109	55.2238
scaffoldA05	6178016	6188994	0.508137	55.2238
scaffoldA05	6332623	6438032	0.526942	15.0597
scaffoldA05	6493048	6510601	0.496121	15.0597
scaffoldA05	6691855	6730138	0.769827	69.8235
scaffoldA05	7687394	7770719	0.577683	46.4131
scaffoldA05	7833696	7888352	0.577375	46.4131
scaffoldA05	8594535	8599056	0.584848	18.6212
scaffoldA05	34377022	34377022	0.469874	17.0901
scaffoldA05	35667369	35667479	0.461446	18.0326
scaffoldA05	37237756	37326037	0.642643	14.3249
scaffoldA05	37792050	37911108	0.646877	44.115
scaffoldA05	38316214	38333061	0.47468	14.6443
scaffoldA05	38726872	38791546	0.682344	27.5656
scaffoldA05	38822366	38869275	0.499914	27.5656
scaffoldA05	39251925	39251925	0.468308	18.6463
scaffoldA05	42254630	42316901	0.509242	30.2413
scaffoldA06	4754306	4786470	0.614619	64.8989
scaffoldA06	6431537	6431920	0.454388	15.9144
scaffoldA06	6757767	6764562	0.482351	10.8742
scaffoldA06	10910035	10954805	0.50386	50.5434
scaffoldA06	11155668	11164713	0.470794	50.5434
scaffoldA06	11318188	11318188	0.459724	50.5434
scaffoldA06	14745454	14746951	0.484515	20.1122
scaffoldA06	37262943	37294774	0.548967	32.6983
scaffoldA06	37561793	37561823	0.448003	16.0072
scaffoldA06	38163659	38164655	0.587027	11.1936
scaffoldA06	39413484	39421968	0.476574	12.1893
scaffoldA06	39506152	39508664	0.452262	12.1893
scaffoldA06	43194142	43276631	0.823369	32.3841
scaffoldA06	43512141	43582292	0.574021	20.4888
scaffoldA06	43960978	43962052	0.447387	59.3614
scaffoldA06	46116025	46117446	0.549829	28.9655
scaffoldA06	46184995	46270653	0.806666	21.7902
scaffoldA06	46520403	46532757	0.518532	10.3756
scaffoldA06	46658891	46668477	0.524664	12.984
scaffoldA07	531582	579864	0.576334	75.7715
scaffoldA07	10893378	10964092	0.599114	24.2014
scaffoldA07	12860172	12863194	0.47374	19.4513
scaffoldA07	12936272	13096569	0.596032	19.4513
scaffoldA07	13229694	13347978	0.546059	19.7218
scaffoldA07	14797078	14801667	0.484573	44.7663
scaffoldA07	20579253	20779379	0.590569	44.3854
scaffoldA07	21190623	21197144	0.579332	12.7155
scaffoldA07	21321687	21391380	0.570976	12.5199
scaffoldA07	21646355	21705924	0.647897	32.626
scaffoldA07	21802272	21805739	0.472406	18.1136
scaffoldA07	21891631	21891909	0.495818	18.1136
scaffoldA07	21933987	22034931	0.490758	18.1136
scaffoldA07	22183742	22268325	0.556984	41.3018
scaffoldA07	22852703	23129250	0.610987	41.1223
scaffoldA07	22852703	23129250	0.610987	41.2736
scaffoldA07	23292006	23310103	0.622475	41.2736
scaffoldA07	23493743	23497192	0.485347	54.1941
scaffoldA07	23680524	23766466	0.724193	69.3674
scaffoldA07	23807653	23970337	0.585406	69.3674
scaffoldA07	25865853	25876431	0.4985	104.01
scaffoldA07	25910864	25910864	0.445009	104.01
scaffoldA07	27121247	27121890	0.551969	64.1659
scaffoldA07	27162487	27194880	0.650494	64.1659
scaffoldA07	28983240	29035892	0.519245	53.8
scaffoldA07	29228522	29232461	0.469527	53.8
scaffoldA07	29586013	29606794	0.483131	15.4539
scaffoldA08	284983	286447	0.571084	14.2165
scaffoldA08	615739	663259	0.528693	24.5859
scaffoldA08	2614725	2614778	0.479366	12.9922
scaffoldA08	15193241	15220639	0.448111	38.8129
scaffoldA08	15325019	15349156	0.746931	38.8129
scaffoldA08	16526229	16526229	0.462501	12.8031
scaffoldA08	19573291	19602347	0.520458	22.5054
scaffoldA08	19922119	19928768	0.472092	11.6303
scaffoldA08	22188373	22209639	0.493545	11.3573
scaffoldA08	22859546	22859880	0.484725	43.3645
scaffoldA08	23227596	23270025	0.637738	73.3741
scaffoldA08	23414291	23414481	0.512381	33.593
scaffoldA08	23520792	23523704	0.460118	33.593
scaffoldA08	24123741	24124299	0.474391	45.8821
scaffoldA08	24375959	24382101	0.546554	45.8821
scaffoldA09	8957834	8988416	0.503163	17.3822
scaffoldA09	15533495	15533495	0.463771	49.1161
scaffoldA09	15997124	16133660	0.611372	24.5902
scaffoldA09	16228727	16428672	0.727927	28.7392
scaffoldA09	17103638	17378773	0.627604	21.1167
scaffoldA09	17627130	17647203	0.563643	28.9231
scaffoldA09	18757059	18808816	0.479203	22.7119
scaffoldA09	19691051	19715911	0.530739	119.245
scaffoldA09	45913267	45924179	0.946843	80.5233
scaffoldA09	51131015	51157812	0.466488	39.8422
scaffoldA09	55953482	55963555	0.523691	155.723
scaffoldA10	15832004	15832548	0.536519	26.9342
scaffoldA10	22037631	22039074	0.668433	26.766
scaffoldA10	22281550	22329718	0.563329	26.766
scaffoldA10	22523532	22678499	0.575376	77.2551
scaffoldA10	26128906	26181995	0.518217	27.812

## Sheet: SupTab6
Supplementary Table 6. List of genes located in putative adaptive introgressed regions for Semi-winter Rapeseed
Chr	Start	End	XP-EHH score	XP-CLR score	Introgressed Gene	ATH	Symbol	Description
scaffoldA01	1477032	1491652	0.481789	14.3653	BnaA01T0025100ZS	AT4G36080	NA	phosphotransferases/inositol or phosphatidylinositol kinase
scaffoldA01	1477032	1491652	0.481789	14.3653	BnaA01T0025200ZS	AT4G36060	bHLH11	basic helix-loop-helix (bHLH) DNA-binding superfamily protein
scaffoldA01	1477032	1491652	0.481789	14.3653	BnaA01T0025300ZS	AT4G36050	NA	endonuclease/exonuclease/phosphatase family protein
scaffoldA01	5449784	5466562	0.779286	18.2395	BnaA01T0095400ZS	AT4G18530	NA	lysine ketoglutarate reductase trans-splicing-like protein%2C putative (DUF707)
scaffoldA01	5449784	5466562	0.779286	18.2395	BnaA01T0095500ZS	AT4G18540	NA	transmembrane protein
scaffoldA01	5449784	5466562	0.779286	18.2395	BnaA01T0095600ZS	AT4G18550	DSEL	alpha/beta-Hydrolases superfamily protein
scaffoldA01	9701723	9718391	0.682757	99.848	BnaA01T0164400ZS	AT4G27100	NA	Ypt/Rab-GAP domain of gyp1p superfamily protein
scaffoldA01	9701723	9718391	0.682757	99.848	BnaA01T0164500ZS	AT4G27110	COBL11	COBRA-like protein 11 precursor
scaffoldA01	9701723	9718391	0.682757	99.848	BnaA01T0164600ZS	AT4G27120	NA	DDRGK domain protein
scaffoldA01	9701723	9718391	0.682757	99.848	BnaA01T0164700ZS	AT4G27130	NA	Translation initiation factor SUI1 family protein
scaffoldA01	31229652	31309741	0.752415	41.796	BnaA01T0340800ZS	AT3G16640	TCTP	translationally controlled tumor protein
scaffoldA01	31229652	31309741	0.752415	41.796	BnaA01T0340900ZS.1	AT3G16630	KINESIN-13A	P-loop containing nucleoside triphosphate hydrolases superfamily protein
scaffoldA01	31229652	31309741	0.752415	41.796	BnaA01T0340900ZS	NA	NA	NA
scaffoldA01	31229652	31309741	0.752415	41.796	BnaA01T0341000ZS	NA	NA	NA
scaffoldA01	31229652	31309741	0.752415	41.796	BnaA01T0341100ZS	AT3G16610	NA	pentatricopeptide (PPR) repeat-containing protein
scaffoldA01	31229652	31309741	0.752415	41.796	BnaA01T0341200ZS	AT3G16010	NA	Pentatricopeptide repeat (PPR-like) superfamily protein
scaffoldA01	31229652	31309741	0.752415	41.796	BnaA01T0341300ZS	AT3G16010	NA	Pentatricopeptide repeat (PPR-like) superfamily protein
scaffoldA01	31229652	31309741	0.752415	41.796	BnaA01T0341400ZS	AT3G16560	NA	Protein phosphatase 2C family protein
scaffoldA01	31229652	31309741	0.752415	41.796	BnaA01T0341500ZS	AT3G16500	PAP1	phytochrome-associated protein 1
scaffoldA01	31229652	31309741	0.752415	41.796	BnaA01T0341600ZS	AT3G16490	IQD26	IQ-domain 26
scaffoldA01	31229652	31309741	0.752415	41.796	BnaA01T0341700ZS	AT3G16390	NSP3	nitrile specifier protein 3
scaffoldA01	31229652	31309741	0.752415	41.796	BnaA01T0341800ZS	AT3G16390	NSP3	nitrile specifier protein 3
scaffoldA01	31229652	31309741	0.752415	41.796	BnaA01T0341900ZS	AT3G16390	NSP3	nitrile specifier protein 3
scaffoldA01	31229652	31309741	0.752415	41.796	BnaA01T0342000ZS	AT3G16390	NSP3	nitrile specifier protein 3
scaffoldA01	32634210	32649370	0.569352	28.3366	BnaA01T0362400ZS	AT3G13080	ABCC3	multidrug resistance-associated protein 3
scaffoldA01	32634210	32649370	0.569352	28.3366	BnaA01T0362500ZS	AT3G13065	SRF4	STRUBBELIG-receptor family 4
scaffoldA01	32634210	32649370	0.569352	28.3366	BnaA01T0362600ZS	AT3G13062	NA	Polyketide cyclase/dehydrase and lipid transport superfamily protein
scaffoldA01	32634210	32649370	0.569352	28.3366	BnaA01T0362700ZS.2	NA	NA	NA
scaffoldA01	32634210	32649370	0.569352	28.3366	BnaA01T0362700ZS.1	NA	NA	NA
scaffoldA01	32634210	32649370	0.569352	28.3366	BnaA01T0362700ZS	AT3G13060	ECT5	evolutionarily conserved C-terminal region 5
scaffoldA01	32634210	32649370	0.569352	28.3366	BnaA01T0362700ZS.3	NA	NA	NA
scaffoldA01	33623494	33645629	0.655476	18.5128	BnaA01T0374100ZS	AT3G11400	EIF3G1	eukaryotic translation initiation factor 3G1
scaffoldA01	33623494	33645629	0.655476	18.5128	BnaA01T0374200ZS	NA	NA	NA
scaffoldA01	33623494	33645629	0.655476	18.5128	BnaA01T0374300ZS	AT3G11290	NA	Myb/SANT-like DNA-binding domain protein
scaffoldA01	33623494	33645629	0.655476	18.5128	BnaA01T0374400ZS	AT3G11280	NA	Duplicated homeodomain-like superfamily protein
scaffoldA01	33623494	33645629	0.655476	18.5128	BnaA01T0374500ZS	AT3G11960	NA	Cleavage and polyadenylation specificity factor (CPSF) A subunit protein
scaffoldA01	33623494	33645629	0.655476	18.5128	BnaA01T0374500ZS.1	NA	NA	NA
scaffoldA02	1103921	1288280	0.918873	23.4631	BnaA02T0015200ZS	AT5G04110	GYRB3	DNA GYRASE B3
scaffoldA02	1103921	1288280	0.918873	23.4631	BnaA02T0015300ZS	AT5G04190	PKS4	phytochrome kinase substrate 4
scaffoldA02	1103921	1288280	0.918873	23.4631	BnaA02T0015400ZS	AT5G04200	MC9	metacaspase 9
scaffoldA02	1103921	1288280	0.918873	23.4631	BnaA02T0015500ZS	AT5G04230	PAL3	phenyl alanine ammonia-lyase 3
scaffoldA02	1103921	1288280	0.918873	23.4631	BnaA02T0015600ZS	NA	NA	NA
scaffoldA02	1103921	1288280	0.918873	23.4631	BnaA02T0015700ZS	AT5G04280	AtRZ-1c	RNA-binding (RRM/RBD/RNP motifs) family protein with retrovirus zinc finger-like domain-containing protein
scaffoldA02	1103921	1288280	0.918873	23.4631	BnaA02T0015800ZS	AT5G04347	NA	Plant self-incompatibility protein S1 family
scaffoldA02	1103921	1288280	0.918873	23.4631	BnaA02T0015900ZS	AT5G04390	NA	C2H2-type zinc finger family protein
scaffoldA02	1103921	1288280	0.918873	23.4631	BnaA02T0016000ZS	NA	NA	NA
scaffoldA02	1103921	1288280	0.918873	23.4631	BnaA02T0016100ZS	AT5G04400	NAC077	NAC domain protein
scaffoldA02	1103921	1288280	0.918873	23.4631	BnaA02T0016200ZS	AT5G04430	BTR1L	binding to TOMV RNA 1L (long form)
scaffoldA02	1103921	1288280	0.918873	23.4631	BnaA02T0016300ZS	AT5G04470	SIM	cyclin-dependent protein kinase inhibitor
scaffoldA02	1103921	1288280	0.918873	23.4631	BnaA02T0016400ZS	AT5G04500	NA	glycosyltransferase family protein 47
scaffoldA02	1103921	1288280	0.918873	23.4631	BnaA02T0016500ZS	AT5G04530	KCS19	3-ketoacyl-CoA synthase 19
scaffoldA02	1103921	1288280	0.918873	23.4631	BnaA02T0016600ZS	NA	NA	NA
scaffoldA02	1103921	1288280	0.918873	23.4631	BnaA02T0016600ZS.1	AT5G04540	MTM2	Myotubularin-like phosphatases II superfamily
scaffoldA02	1103921	1288280	0.918873	23.4631	BnaA02T0016700ZS	NA	NA	NA
scaffoldA02	1103921	1288280	0.918873	23.4631	BnaA02T0016700ZS.1	NA	NA	NA
scaffoldA02	1103921	1288280	0.918873	23.4631	BnaA02T0016700ZS.2	NA	NA	NA
scaffoldA02	1103921	1288280	0.918873	23.4631	BnaA02T0016700ZS.3	AT5G04550	NA	type-1 restriction enzyme mjaxp r protein (DUF668)
scaffoldA02	1103921	1288280	0.918873	23.4631	BnaA02T0016800ZS	AT5G04600	NA	RNA-binding (RRM/RBD/RNP motifs) family protein
scaffoldA02	1103921	1288280	0.918873	23.4631	BnaA02T0016900ZS	AT5G04670	NA	Enhancer of polycomb-like transcription factor protein
scaffoldA02	1103921	1288280	0.918873	23.4631	BnaA02T0017000ZS	AT5G04740	ACR12	ACT domain-containing protein
scaffoldA02	1103921	1288280	0.918873	23.4631	BnaA02T0017100ZS	AT5G04760	NA	Duplicated homeodomain-like superfamily protein
scaffoldA02	1103921	1288280	0.918873	23.4631	BnaA02T0017200ZS	NA	NA	NA
scaffoldA02	1103921	1288280	0.918873	23.4631	BnaA02T0017300ZS	AT5G04800	NA	Ribosomal S17 family protein
scaffoldA02	1103921	1288280	0.918873	23.4631	BnaA02T0017400ZS	AT5G04820	OFP13	ovate family protein 13
scaffoldA02	1103921	1288280	0.918873	23.4631	BnaA02T0017500ZS	AT5G04920	NA	EAP30/Vps36 family protein
scaffoldA02	1103921	1288280	0.918873	23.4631	BnaA02T0017600ZS	NA	NA	NA
scaffoldA02	1103921	1288280	0.918873	23.4631	BnaA02T0017700ZS	AT5G04980	NA	DNAse I-like superfamily protein
scaffoldA02	1103921	1288280	0.918873	23.4631	BnaA02T0017800ZS	AT5G05010	NA	clathrin adaptor complexes medium subunit family protein
scaffoldA02	1103921	1288280	0.918873	23.4631	BnaA02T0017900ZS	AT5G05040	NA	Cystatin/monellin superfamily protein
scaffoldA02	1103921	1288280	0.918873	23.4631	BnaA02T0018000ZS	NA	NA	NA
scaffoldA02	1103921	1288280	0.918873	23.4631	BnaA02T0018100ZS	NA	NA	NA
scaffoldA02	1103921	1288280	0.918873	23.4631	BnaA02T0018200ZS	NA	NA	NA
scaffoldA02	1103921	1288280	0.918873	23.4631	BnaA02T0018300ZS	AT5G05140	NA	Transcription elongation factor (TFIIS) family protein
scaffoldA02	1103921	1288280	0.918873	23.4631	BnaA02T0018400ZS	AT5G05690	CPD	Cytochrome P450 superfamily protein
scaffoldA02	1103921	1288280	0.918873	23.4631	BnaA02T0018500ZS	AT5G05690	CPD	Cytochrome P450 superfamily protein
scaffoldA02	1103921	1288280	0.918873	23.4631	BnaA02T0018600ZS	AT5G05170	CEV1	Cellulose synthase family protein
scaffoldA02	1103921	1288280	0.918873	23.4631	BnaA02T0018600ZS.1	NA	NA	NA
scaffoldA02	1103921	1288280	0.918873	23.4631	BnaA02T0018600ZS.2	NA	NA	NA
scaffoldA02	1103921	1288280	0.918873	23.4631	BnaA02T0018600ZS.3	NA	NA	NA
scaffoldA02	1103921	1288280	0.918873	23.4631	BnaA02T0018700ZS	AT5G05210	NA	Surfeit locus protein 6
scaffoldA02	1103921	1288280	0.918873	23.4631	BnaA02T0018800ZS	AT5G05220	NA	hypothetical protein
scaffoldA02	1103921	1288280	0.918873	23.4631	BnaA02T0018900ZS	AT5G05240	NA	cation-transporting ATPase
scaffoldA02	1103921	1288280	0.918873	23.4631	BnaA02T0019000ZS	AT5G05260	CYP79A2	phenylalanine N-monooxygenase-like protein
scaffoldA02	1103921	1288280	0.918873	23.4631	BnaA02T0019100ZS	AT5G05290	EXPA2	expansin A2
scaffoldA02	1103921	1288280	0.918873	23.4631	BnaA02T0019200ZS	AT5G05330	NA	HMG-box (high mobility group) DNA-binding family protein
scaffoldA02	1103921	1288280	0.918873	23.4631	BnaA02T0019300ZS	AT5G05340	PRX52	Peroxidase superfamily protein
scaffoldA02	1103921	1288280	0.918873	23.4631	BnaA02T0019400ZS	AT5G05390	LAC12	laccase 12
scaffoldA02	1103921	1288280	0.918873	23.4631	BnaA02T0019500ZS	AT5G05440	PYL5	Polyketide cyclase/dehydrase and lipid transport superfamily protein
scaffoldA02	1103921	1288280	0.918873	23.4631	BnaA02T0019600ZS	AT5G05450	NA	P-loop containing nucleoside triphosphate hydrolases superfamily protein
scaffoldA02	1103921	1288280	0.918873	23.4631	BnaA02T0019700ZS	AT5G05500	MOP10	Pollen Ole e 1 allergen and extensin family protein
scaffoldA02	1582166	2060360	0.875506	46.8245	BnaA02T0025400ZS	AT5G07350	Tudor1	TUDOR-SN protein 1
scaffoldA02	1582166	2060360	0.875506	46.8245	BnaA02T0025400ZS.1	NA	NA	NA
scaffoldA02	1582166	2060360	0.875506	46.8245	BnaA02T0025500ZS	AT5G07400	NA	forkhead-associated domain-containing protein / FHA domain-containing protein
scaffoldA02	1582166	2060360	0.875506	46.8245	BnaA02T0025600ZS	AT5G07410	NA	Pectin lyase-like superfamily protein
scaffoldA02	1582166	2060360	0.875506	46.8245	BnaA02T0025700ZS	NA	NA	NA
scaffoldA02	1582166	2060360	0.875506	46.8245	BnaA02T0025800ZS	AT5G07440	GDH2	glutamate dehydrogenase 2
scaffoldA02	1582166	2060360	0.875506	46.8245	BnaA02T0025900ZS	AT5G07480	KUOX1	KAR-UP oxidoreductase 1
scaffoldA02	1582166	2060360	0.875506	46.8245	BnaA02T0026000ZS	AT5G07510	GRP14	glycine-rich protein 14
scaffoldA02	1582166	2060360	0.875506	46.8245	BnaA02T0026100ZS	AT5G07550	GRP19	glycine-rich protein 19
scaffoldA02	1582166	2060360	0.875506	46.8245	BnaA02T0026200ZS	NA	NA	NA
scaffoldA02	1582166	2060360	0.875506	46.8245	BnaA02T0026300ZS	AT5G07580	NA	ethylene-responsive transcription factor
scaffoldA02	1582166	2060360	0.875506	46.8245	BnaA02T0026400ZS	AT5G07630	NA	lipid transporter
scaffoldA02	1582166	2060360	0.875506	46.8245	BnaA02T0026500ZS	AT5G07660	SMC6A	structural maintenance of chromosomes 6A
scaffoldA02	1582166	2060360	0.875506	46.8245	BnaA02T0026600ZS	AT5G07670	NA	RNI-like superfamily protein
scaffoldA02	1582166	2060360	0.875506	46.8245	BnaA02T0026700ZS	AT5G07680	NAC080	NAC domain containing protein 80
scaffoldA02	1582166	2060360	0.875506	46.8245	BnaA02T0026800ZS	AT5G07740	NA	actin binding protein
scaffoldA02	1582166	2060360	0.875506	46.8245	BnaA02T0026900ZS	AT5G07800	NA	Flavin-binding monooxygenase family protein
scaffoldA02	1582166	2060360	0.875506	46.8245	BnaA02T0027000ZS	AT5G07850	NA	HXXXD-type acyl-transferase family protein
scaffoldA02	1582166	2060360	0.875506	46.8245	BnaA02T0027100ZS	NA	NA	NA
scaffoldA02	1582166	2060360	0.875506	46.8245	BnaA02T0027200ZS	AT5G07910	NA	Leucine-rich repeat (LRR) family protein
scaffoldA02	1582166	2060360	0.875506	46.8245	BnaA02T0027300ZS	AT5G07920	DGK1	diacylglycerol kinase1
scaffoldA02	1582166	2060360	0.875506	46.8245	BnaA02T0027300ZS.1	NA	NA	NA
scaffoldA02	1582166	2060360	0.875506	46.8245	BnaA02T0027400ZS	AT5G07930	MCT2	MEI2 C-terminal RRM only like 2
scaffoldA02	1582166	2060360	0.875506	46.8245	BnaA02T0027500ZS	AT5G07960	NA	asterix-like protein
scaffoldA02	1582166	2060360	0.875506	46.8245	BnaA02T0027600ZS	AT5G08040	TOM5	mitochondrial import receptor subunit TOM5-like protein
scaffoldA02	1582166	2060360	0.875506	46.8245	BnaA02T0027700ZS	AT5G08060	NA	furry
scaffoldA02	1582166	2060360	0.875506	46.8245	BnaA02T0027800ZS	AT5G08080	SYP132	syntaxin of plants 132
scaffoldA02	1582166	2060360	0.875506	46.8245	BnaA02T0027900ZS	AT5G08120	MPB2C	movement protein binding protein 2C
scaffoldA02	1582166	2060360	0.875506	46.8245	BnaA02T0028000ZS	AT5G08160	PK3	serine/threonine protein kinase 3
scaffoldA02	1582166	2060360	0.875506	46.8245	BnaA02T0028100ZS	AT5G08180	NA	Ribosomal protein L7Ae/L30e/S12e/Gadd45 family protein
scaffoldA02	1582166	2060360	0.875506	46.8245	BnaA02T0028200ZS	AT5G08190	NF-YB12	nuclear factor Y%2C subunit B12
scaffoldA02	1582166	2060360	0.875506	46.8245	BnaA02T0028300ZS	AT5G08200	NA	peptidoglycan-binding LysM domain-containing protein
scaffoldA02	1582166	2060360	0.875506	46.8245	BnaA02T0028400ZS	AT5G08280	HEMC	hydroxymethylbilane synthase
scaffoldA02	1582166	2060360	0.875506	46.8245	BnaA02T0028500ZS	AT5G08300	NA	Succinyl-CoA ligase%2C alpha subunit
scaffoldA02	1582166	2060360	0.875506	46.8245	BnaA02T0028600ZS	AT5G08310	NA	Tetratricopeptide repeat (TPR)-like superfamily protein
scaffoldA02	1582166	2060360	0.875506	46.8245	BnaA02T0028700ZS	AT5G08310	NA	Tetratricopeptide repeat (TPR)-like superfamily protein
scaffoldA02	1582166	2060360	0.875506	46.8245	BnaA02T0028800ZS	AT5G08315	NA	Defensin-like (DEFL) family protein
scaffoldA02	1582166	2060360	0.875506	46.8245	BnaA02T0028900ZS	AT5G08320	NA	E2F-associated phosphoprotein
scaffoldA02	1582166	2060360	0.875506	46.8245	BnaA02T0029000ZS	AT5G08330	TCP11	TCP family transcription factor
scaffoldA02	1582166	2060360	0.875506	46.8245	BnaA02T0029100ZS	AT5G08370	AGAL2	alpha-galactosidase 2
scaffoldA02	1582166	2060360	0.875506	46.8245	BnaA02T0029200ZS	NA	NA	NA
scaffoldA02	1582166	2060360	0.875506	46.8245	BnaA02T0029300ZS	AT5G08400	NA	structural maintenance of chromosomes-like protein%2C putative (DUF3531)
scaffoldA02	1582166	2060360	0.875506	46.8245	BnaA02T0029400ZS	AT5G08415	NA	Radical SAM superfamily protein
scaffoldA02	1582166	2060360	0.875506	46.8245	BnaA02T0029500ZS	AT5G08420	NA	RNA-binding KH domain-containing protein
scaffoldA02	1582166	2060360	0.875506	46.8245	BnaA02T0029600ZS	AT5G08430	NA	SWIB/MDM2 and Plus-3 and GYF domain-containing protein
scaffoldA02	1582166	2060360	0.875506	46.8245	BnaA02T0029700ZS	AT5G08520	NA	Duplicated homeodomain-like superfamily protein
scaffoldA02	1582166	2060360	0.875506	46.8245	BnaA02T0029800ZS	NA	NA	NA
scaffoldA02	1582166	2060360	0.875506	46.8245	BnaA02T0029900ZS	NA	NA	NA
scaffoldA02	1582166	2060360	0.875506	46.8245	BnaA02T0030000ZS	AT5G08610	PDE340	P-loop containing nucleoside triphosphate hydrolases superfamily protein
scaffoldA02	1582166	2060360	0.875506	46.8245	BnaA02T0030100ZS	AT5G08650	NA	Small GTP-binding protein
scaffoldA02	1582166	2060360	0.875506	46.8245	BnaA02T0030200ZS.1	AT5G08660	NA	D-lactate dehydrogenase (DUF668)
scaffoldA02	1582166	2060360	0.875506	46.8245	BnaA02T0030200ZS	NA	NA	NA
scaffoldA02	1582166	2060360	0.875506	46.8245	BnaA02T0030300ZS	AT5G08670	NA	ATP synthase alpha/beta family protein
scaffoldA02	1582166	2060360	0.875506	46.8245	BnaA02T0030300ZS.1	NA	NA	NA
scaffoldA02	1582166	2060360	0.875506	46.8245	BnaA02T0030400ZS	NA	NA	NA
scaffoldA02	1582166	2060360	0.875506	46.8245	BnaA02T0030500ZS	AT5G08710	RUG1	Regulator of chromosome condensation (RCC1) family protein
scaffoldA02	1582166	2060360	0.875506	46.8245	BnaA02T0030600ZS	AT5G08730	ARI16	IBR domain-containing protein
scaffoldA02	1582166	2060360	0.875506	46.8245	BnaA02T0030700ZS	AT5G08790	ATAF2	NAC (No Apical Meristem) domain transcriptional regulator superfamily protein
scaffoldA02	1582166	2060360	0.875506	46.8245	BnaA02T0030800ZS	AT5G09225	NA	transmembrane protein
scaffoldA02	1582166	2060360	0.875506	46.8245	BnaA02T0030900ZS	AT5G09230	SRT2	sirtuin 2
scaffoldA02	1582166	2060360	0.875506	46.8245	BnaA02T0031000ZS	AT5G09240	NA	ssDNA-binding transcriptional regulator
scaffoldA02	1582166	2060360	0.875506	46.8245	BnaA02T0031100ZS	AT5G09270	NA	transmembrane protein
scaffoldA02	1582166	2060360	0.875506	46.8245	BnaA02T0031200ZS	AT5G09330	NAC082	NAC domain containing protein 82
scaffoldA02	1582166	2060360	0.875506	46.8245	BnaA02T0031300ZS	AT5G09370	NA	Bifunctional inhibitor/lipid-transfer protein/seed storage 2S albumin superfamily protein
scaffoldA02	1582166	2060360	0.875506	46.8245	BnaA02T0031400ZS	NA	NA	NA
scaffoldA02	1582166	2060360	0.875506	46.8245	BnaA02T0031500ZS	AT5G09430	NA	alpha/beta-Hydrolases superfamily protein
scaffoldA02	1582166	2060360	0.875506	46.8245	BnaA02T0031600ZS	NA	NA	NA
scaffoldA02	1582166	2060360	0.875506	46.8245	BnaA02T0031700ZS	AT5G09440	EXL4	EXORDIUM like 4
scaffoldA02	1582166	2060360	0.875506	46.8245	BnaA02T0031800ZS	NA	NA	NA
scaffoldA02	1582166	2060360	0.875506	46.8245	BnaA02T0031900ZS	AT5G09450	NA	Tetratricopeptide repeat (TPR)-like superfamily protein
scaffoldA02	1582166	2060360	0.875506	46.8245	BnaA02T0032000ZS	AT5G09490	NA	Ribosomal protein S19 family protein
scaffoldA02	1582166	2060360	0.875506	46.8245	BnaA02T0032100ZS	AT5G09520	PELPK2	hydroxyproline-rich glycoprotein family protein
scaffoldA02	1582166	2060360	0.875506	46.8245	BnaA02T0032200ZS	AT5G09550	GDI	GDP dissociation inhibitor family protein / Rab GTPase activator family protein
scaffoldA02	1582166	2060360	0.875506	46.8245	BnaA02T0032300ZS	AT5G09580	NA	heat shock protein
scaffoldA02	1582166	2060360	0.875506	46.8245	BnaA02T0032400ZS	AT5G09590	MTHSC70-2	mitochondrial HSO70 2
scaffoldA02	1582166	2060360	0.875506	46.8245	BnaA02T0032500ZS	AT5G09650	PPa6	pyrophosphorylase 6
scaffoldA02	1582166	2060360	0.875506	46.8245	BnaA02T0032600ZS	AT5G09660	PMDH2	peroxisomal NAD-malate dehydrogenase 2
scaffoldA02	1582166	2060360	0.875506	46.8245	BnaA02T0032700ZS	AT5G09670	NA	loricrin-like protein
scaffoldA02	1582166	2060360	0.875506	46.8245	BnaA02T0032800ZS	AT5G09680	RLF	reduced lateral root formation
scaffoldA02	1582166	2060360	0.875506	46.8245	BnaA02T0032900ZS	AT5G09690	MGT7	magnesium transporter 7
scaffoldA02	1582166	2060360	0.875506	46.8245	BnaA02T0033000ZS	AT5G09750	HEC3	basic helix-loop-helix (bHLH) DNA-binding superfamily protein
scaffoldA02	1582166	2060360	0.875506	46.8245	BnaA02T0033100ZS	AT5G09760	NA	Plant invertase/pectin methylesterase inhibitor superfamily
scaffoldA02	1582166	2060360	0.875506	46.8245	BnaA02T0033200ZS	AT5G09790	ATXR5	TRITHORAX-RELATED PROTEIN 5
scaffoldA02	1582166	2060360	0.875506	46.8245	BnaA02T0033300ZS	AT5G09805	IDL3	inflorescence deficient in abscission (IDA)-like 3
scaffoldA02	1582166	2060360	0.875506	46.8245	BnaA02T0033400ZS	AT5G09760	NA	Plant invertase/pectin methylesterase inhibitor superfamily
scaffoldA02	1582166	2060360	0.875506	46.8245	BnaA02T0033500ZS	NA	NA	NA
scaffoldA02	1582166	2060360	0.875506	46.8245	BnaA02T0033600ZS	AT5G09810	ACT7	actin 7
scaffoldA02	1582166	2060360	0.875506	46.8245	BnaA02T0033700ZS	NA	NA	NA
scaffoldA02	1582166	2060360	0.875506	46.8245	BnaA02T0033800ZS	AT5G09860	THO1	nuclear matrix protein-like protein
scaffoldA02	1582166	2060360	0.875506	46.8245	BnaA02T0033900ZS	AT5G09880	NA	Splicing factor%2C CC1-like protein
scaffoldA02	1582166	2060360	0.875506	46.8245	BnaA02T0034000ZS	AT5G09900	EMB2107	26S proteasome regulatory subunit%2C putative (RPN5)
scaffoldA02	1582166	2060360	0.875506	46.8245	BnaA02T0034100ZS	NA	NA	NA
scaffoldA02	1582166	2060360	0.875506	46.8245	BnaA02T0034200ZS	AT5G09920	NRPB4	RNA polymerase II%2C Rpb4%2C core protein
scaffoldA02	1582166	2060360	0.875506	46.8245	BnaA02T0034300ZS	AT5G09940	NA	hypothetical protein (DUF1635)
scaffoldA02	1582166	2060360	0.875506	46.8245	BnaA02T0034400ZS	AT5G09978	PEP7	elicitor peptide 7 precursor
scaffoldA02	1582166	2060360	0.875506	46.8245	BnaA02T0034500ZS	AT5G10010	NA	myosin-H heavy protein
scaffoldA02	1582166	2060360	0.875506	46.8245	BnaA02T0034600ZS	AT5G10030	TGA4	TGACG motif-binding factor 4
scaffoldA02	1582166	2060360	0.875506	46.8245	BnaA02T0034700ZS	AT5G10050	NA	NAD(P)-binding Rossmann-fold superfamily protein
scaffoldA02	1582166	2060360	0.875506	46.8245	BnaA02T0034800ZS	AT5G10090	TPR13	Tetratricopeptide repeat (TPR)-like superfamily protein
scaffoldA02	1582166	2060360	0.875506	46.8245	BnaA02T0034900ZS	AT5G10120	NA	Ethylene insensitive 3 family protein
scaffoldA02	1582166	2060360	0.875506	46.8245	BnaA02T0035000ZS	AT5G10130	NA	Pollen Ole e 1 allergen and extensin family protein
scaffoldA02	1582166	2060360	0.875506	46.8245	BnaA02T0035100ZS	AT5G10140	FLC	K-box region and MADS-box transcription factor family protein
scaffoldA02	1582166	2060360	0.875506	46.8245	BnaA02T0035200ZS	AT5G10150	NA	UPSTREAM OF FLC protein (DUF966)
scaffoldA02	1582166	2060360	0.875506	46.8245	BnaA02T0035300ZS	AT5G10160	NA	Thioesterase superfamily protein
scaffoldA02	1582166	2060360	0.875506	46.8245	BnaA02T0035400ZS	AT5G10170	MIPS3	myo-inositol-1-phosphate synthase 3
scaffoldA02	1582166	2060360	0.875506	46.8245	BnaA02T0035500ZS	AT5G10190	NA	Major facilitator superfamily protein
scaffoldA02	1582166	2060360	0.875506	46.8245	BnaA02T0035600ZS	AT5G10280	MYB92	myb domain protein 92
scaffoldA02	1582166	2060360	0.875506	46.8245	BnaA02T0035700ZS	AT5G10290	NA	leucine-rich repeat transmembrane protein kinase family protein
scaffoldA02	2472099	2718150	0.601279	26.3907	BnaA02T0043900ZS	AT5G12170	CLT3	CRT (chloroquine-resistance transporter)-like transporter 3
scaffoldA02	2472099	2718150	0.601279	26.3907	BnaA02T0044000ZS	AT5G12180	CPK17	calcium-dependent protein kinase 17
scaffoldA02	2472099	2718150	0.601279	26.3907	BnaA02T0044100ZS	AT5G12270	NA	2-oxoglutarate (2OG) and Fe(II)-dependent oxygenase superfamily protein
scaffoldA02	2472099	2718150	0.601279	26.3907	BnaA02T0044200ZS	AT5G12260	NA	transferring glycosyl group transferase
scaffoldA02	2472099	2718150	0.601279	26.3907	BnaA02T0044300ZS	NA	NA	NA
scaffoldA02	2472099	2718150	0.601279	26.3907	BnaA02T0044400ZS.1	NA	NA	NA
scaffoldA02	2472099	2718150	0.601279	26.3907	BnaA02T0044400ZS	AT5G12290	DGS1	dgd1 suppressor 1
scaffoldA02	2472099	2718150	0.601279	26.3907	BnaA02T0044500ZS	AT5G12330	LRP1	Lateral root primordium (LRP) protein-like protein
scaffoldA02	2472099	2718150	0.601279	26.3907	BnaA02T0044600ZS	AT5G12340	NA	DUF4228 domain protein
scaffoldA02	2472099	2718150	0.601279	26.3907	BnaA02T0044700ZS	AT5G12350	NA	Regulator of chromosome condensation (RCC1) family with FYVE zinc finger domain-containing protein
scaffoldA02	2472099	2718150	0.601279	26.3907	BnaA02T0044800ZS	AT5G12390	FIS1B	Tetratricopeptide repeat (TPR)-like superfamily protein
scaffoldA02	2472099	2718150	0.601279	26.3907	BnaA02T0044900ZS	AT5G12400	NA	PHD-finger and DNA binding domain-containing protein
scaffoldA02	2472099	2718150	0.601279	26.3907	BnaA02T0045000ZS	AT5G12420	NA	O-acyltransferase (WSD1-like) family protein
scaffoldA02	2472099	2718150	0.601279	26.3907	BnaA02T0045100ZS	AT5G12840	NF-YA1	nuclear factor Y%2C subunit A1
scaffoldA02	2472099	2718150	0.601279	26.3907	BnaA02T0045200ZS	AT5G12850	NA	CCCH-type zinc finger protein with ARM repeat domain-containing protein
scaffoldA02	2472099	2718150	0.601279	26.3907	BnaA02T0045300ZS	AT5G12870	MYB46	myb domain protein 46
scaffoldA02	2472099	2718150	0.601279	26.3907	BnaA02T0045400ZS	AT5G12900	NA	DNA double-strand break repair RAD50 ATPase
scaffoldA02	2472099	2718150	0.601279	26.3907	BnaA02T0045500ZS	AT5G12930	NA	inactive rhomboid protein
scaffoldA02	2472099	2718150	0.601279	26.3907	BnaA02T0045600ZS	AT5G12940	NA	Leucine-rich repeat (LRR) family protein
scaffoldA02	2472099	2718150	0.601279	26.3907	BnaA02T0045700ZS	AT5G12950	NA	proline-tRNA ligase (DUF1680)
scaffoldA02	2472099	2718150	0.601279	26.3907	BnaA02T0045800ZS	AT5G12990	CLE40	CLAVATA3/ESR-RELATED 40
scaffoldA02	2472099	2718150	0.601279	26.3907	BnaA02T0045900ZS	AT5G13000	GSL12	glucan synthase-like 12
scaffoldA02	2472099	2718150	0.601279	26.3907	BnaA02T0046000ZS	NA	NA	NA
scaffoldA02	2472099	2718150	0.601279	26.3907	BnaA02T0046100ZS	AT5G13010	EMB3011	RNA helicase family protein
scaffoldA02	2472099	2718150	0.601279	26.3907	BnaA02T0046200ZS	AT5G13020	EML3	Emsy N Terminus (ENT)/ plant Tudor-like domains-containing protein
scaffoldA02	2472099	2718150	0.601279	26.3907	BnaA02T0046300ZS	AT5G13060	ABAP1	ARMADILLO BTB protein 1
scaffoldA02	2472099	2718150	0.601279	26.3907	BnaA02T0046400ZS	AT5G13070	NA	MSF1-like family protein
scaffoldA02	2472099	2718150	0.601279	26.3907	BnaA02T0046500ZS	AT5G13130	NA	Histidine kinase-%2C DNA gyrase B-%2C and HSP90-like ATPase family protein
scaffoldA02	2472099	2718150	0.601279	26.3907	BnaA02T0046600ZS	AT5G13140	NA	Pollen Ole e 1 allergen and extensin family protein
scaffoldA02	2472099	2718150	0.601279	26.3907	BnaA02T0046700ZS	AT5G13160	PBS1	Protein kinase superfamily protein
scaffoldA02	2472099	2718150	0.601279	26.3907	BnaA02T0046800ZS	AT5G13170	SAG29	senescence-associated gene 29
scaffoldA02	2472099	2718150	0.601279	26.3907	BnaA02T0046900ZS	AT5G13180	NAC083	NAC domain containing protein 83
scaffoldA02	2472099	2718150	0.601279	26.3907	BnaA02T0047000ZS	AT5G13190	GILP	GSH-induced LITAF domain protein
scaffoldA02	2472099	2718150	0.601279	26.3907	BnaA02T0047100ZS	AT5G13200	NA	GRAM domain family protein
scaffoldA02	2472099	2718150	0.601279	26.3907	BnaA02T0047200ZS	AT5G13220	JAZ10	jasmonate-zim-domain protein 10
scaffoldA02	2472099	2718150	0.601279	26.3907	BnaA02T0047300ZS	AT5G13250	NA	RING finger protein
scaffoldA02	2472099	2718150	0.601279	26.3907	BnaA02T0047400ZS	AT5G13280	AK-LYS1	aspartate kinase 1
scaffoldA02	2472099	2718150	0.601279	26.3907	BnaA02T0047500ZS	AT5G13290	CRN	Protein kinase superfamily protein
scaffoldA02	2472099	2718150	0.601279	26.3907	BnaA02T0047600ZS	AT5G13330	Rap2.6L	related to AP2 6l
scaffoldA02	2472099	2718150	0.601279	26.3907	BnaA02T0047700ZS	AT5G13390	NEF1	no exine formation 1
scaffoldA02	2472099	2718150	0.601279	26.3907	BnaA02T0047800ZS	AT5G13400	NA	Major facilitator superfamily protein
scaffoldA02	2472099	2718150	0.601279	26.3907	BnaA02T0047900ZS	AT5G13410	NA	FKBP-like peptidyl-prolyl cis-trans isomerase family protein
scaffoldA02	2472099	2718150	0.601279	26.3907	BnaA02T0048000ZS	AT5G13420	TRA2	Aldolase-type TIM barrel family protein
scaffoldA02	2472099	2718150	0.601279	26.3907	BnaA02T0048100ZS	AT5G13430	NA	Ubiquinol-cytochrome C reductase iron-sulfur subunit
scaffoldA02	2472099	2718150	0.601279	26.3907	BnaA02T0048200ZS	NA	NA	NA
scaffoldA02	2472099	2718150	0.601279	26.3907	BnaA02T0048300ZS	AT5G13450	ATP5	delta subunit of Mt ATP synthase
scaffoldA02	2472099	2718150	0.601279	26.3907	BnaA02T0048400ZS	AT5G13460	IQD11	IQ-domain 11
scaffoldA02	2472099	2718150	0.601279	26.3907	BnaA02T0048500ZS	AT5G13470	NA	hypothetical protein
scaffoldA02	3688334	3781726	0.570776	53.342	BnaA02T0071000ZS	AT5G17620	AUG7	nuclear matrix protein
scaffoldA02	3688334	3781726	0.570776	53.342	BnaA02T0071100ZS	AT5G17690	TFL2	like heterochromatin protein (LHP1)
scaffoldA02	3688334	3781726	0.570776	53.342	BnaA02T0071200ZS	AT5G17680	NA	disease resistance protein (TIR-NBS-LRR class)
scaffoldA02	3688334	3781726	0.570776	53.342	BnaA02T0071300ZS	AT5G17670	NA	alpha/beta-Hydrolases superfamily protein
scaffoldA02	3688334	3781726	0.570776	53.342	BnaA02T0071400ZS	AT5G17710	EMB1241	Co-chaperone GrpE family protein
scaffoldA02	3688334	3781726	0.570776	53.342	BnaA02T0071500ZS	AT5G17730	NA	P-loop containing nucleoside triphosphate hydrolases superfamily protein
scaffoldA02	3688334	3781726	0.570776	53.342	BnaA02T0071600ZS	AT5G17770	CBR	NADH:cytochrome B5 reductase 1
scaffoldA02	3688334	3781726	0.570776	53.342	BnaA02T0071700ZS	AT5G17800	MYB56	myb domain protein 56
scaffoldA02	3688334	3781726	0.570776	53.342	BnaA02T0071800ZS	AT5G17810	WOX12	WUSCHEL related homeobox 12
scaffoldA02	3688334	3781726	0.570776	53.342	BnaA02T0071900ZS	AT5G17820	NA	Peroxidase superfamily protein
scaffoldA02	3688334	3781726	0.570776	53.342	BnaA02T0072000ZS	AT5G17850	NA	Sodium/calcium exchanger family protein
scaffoldA02	3688334	3781726	0.570776	53.342	BnaA02T0072100ZS	NA	NA	NA
scaffoldA02	3688334	3781726	0.570776	53.342	BnaA02T0072200ZS	AT5G17870	PSRP6	plastid-specific 50S ribosomal protein 6
scaffoldA02	3688334	3781726	0.570776	53.342	BnaA02T0072300ZS.1	NA	NA	NA
scaffoldA02	3688334	3781726	0.570776	53.342	BnaA02T0072300ZS.2	NA	NA	NA
scaffoldA02	3688334	3781726	0.570776	53.342	BnaA02T0072300ZS.3	AT5G17920	ATMS1	Cobalamin-independent synthase family protein
scaffoldA02	3688334	3781726	0.570776	53.342	BnaA02T0072300ZS	NA	NA	NA
scaffoldA02	3688334	3781726	0.570776	53.342	BnaA02T0072300ZS.4	NA	NA	NA
scaffoldA02	3688334	3781726	0.570776	53.342	BnaA02T0072400ZS.2	AT5G17930	NA	MIF4G domain-containing protein / MA3 domain-containing protein
scaffoldA02	3688334	3781726	0.570776	53.342	BnaA02T0072400ZS	NA	NA	NA
scaffoldA02	3688334	3781726	0.570776	53.342	BnaA02T0072400ZS.1	NA	NA	NA
scaffoldA02	4168946	4216167	0.502608	13.996	BnaA02T0078800ZS	NA	NA	NA
scaffoldA02	4168946	4216167	0.502608	13.996	BnaA02T0078900ZS	AT5G19360	CPK34	calcium-dependent protein kinase 34
scaffoldA02	4168946	4216167	0.502608	13.996	BnaA02T0079000ZS	AT5G19370	NA	rhodanese-like domain-containing protein / PPIC-type PPIASE domain-containing protein
scaffoldA02	4168946	4216167	0.502608	13.996	BnaA02T0079100ZS	AT5G19380	CLT1	CRT (chloroquine-resistance transporter)-like transporter 1
scaffoldA02	4168946	4216167	0.502608	13.996	BnaA02T0079200ZS	NA	NA	NA
scaffoldA02	4168946	4216167	0.502608	13.996	BnaA02T0079200ZS.1	AT5G19390	NA	Rho GTPase activation protein (RhoGAP) with PH domain-containing protein
scaffoldA02	4168946	4216167	0.502608	13.996	BnaA02T0079200ZS.2	NA	NA	NA
scaffoldA02	4168946	4216167	0.502608	13.996	BnaA02T0079300ZS	NA	NA	NA
scaffoldA02	4168946	4216167	0.502608	13.996	BnaA02T0079400ZS	AT5G19400	SMG7	Telomerase activating protein Est1
scaffoldA02	4168946	4216167	0.502608	13.996	BnaA02T0079400ZS.1	NA	NA	NA
scaffoldA02	4168946	4216167	0.502608	13.996	BnaA02T0079400ZS.2	NA	NA	NA
scaffoldA02	4168946	4216167	0.502608	13.996	BnaA02T0079400ZS.3	NA	NA	NA
scaffoldA02	4168946	4216167	0.502608	13.996	BnaA02T0079500ZS	AT5G19450	CDPK19	calcium-dependent protein kinase 19
scaffoldA02	4551970	4554242	0.612866	92.454	BnaA02T0087100ZS.1	NA	NA	NA
scaffoldA02	4551970	4554242	0.612866	92.454	BnaA02T0087100ZS	AT5G20680	TBL16	TRICHOME BIREFRINGENCE-LIKE 16
scaffoldA02	4551970	4554242	0.612866	92.454	BnaA02T0087100ZS.2	NA	NA	NA
scaffoldA02	11205956	11206115	0.497543	16.8711	BnaA02T0183200ZS	NA	NA	NA
scaffoldA02	11392739	11392741	0.450831	25.4349	BnaA02T0185100ZS	NA	NA	NA
scaffoldA02	13068401	13071422	0.621622	19.2814	BnaA02T0208300ZS	AT1G73730	EIL3	ETHYLENE-INSENSITIVE3-like 3
scaffoldA02	15487278	15487380	0.4578	68.8124	BnaA02T0237800ZS	AT1G79500	AtkdsA1	Aldolase-type TIM barrel family protein
scaffoldA03	278226	293523	0.616294	16.6708	BnaA03T0005800ZS	AT5G02260	EXPA9	expansin A9
scaffoldA03	278226	293523	0.616294	16.6708	BnaA03T0005900ZS	AT5G02270	ABCI20	non-intrinsic ABC protein 9
scaffoldA03	8459090	8621445	0.670348	17.2919	BnaA03T0165500ZS	AT2G34410	RWA3	O-acetyltransferase family protein
scaffoldA03	8459090	8621445	0.670348	17.2919	BnaA03T0165600ZS	AT2G34420	LHB1B2	photosystem II light harvesting complex protein B1B2
scaffoldA03	8459090	8621445	0.670348	17.2919	BnaA03T0165700ZS	NA	NA	NA
scaffoldA03	8459090	8621445	0.670348	17.2919	BnaA03T0165800ZS	AT2G34480	NA	Ribosomal protein L18ae/LX family protein
scaffoldA03	8459090	8621445	0.670348	17.2919	BnaA03T0165900ZS	AT2G34555	ATGA2OX3	gibberellin 2-oxidase 3
scaffoldA03	8459090	8621445	0.670348	17.2919	BnaA03T0166000ZS	AT2G34560	CCP1	P-loop containing nucleoside triphosphate hydrolases superfamily protein
scaffoldA03	8459090	8621445	0.670348	17.2919	BnaA03T0166100ZS	AT2G34570	MEE21	PIN domain-like family protein
scaffoldA03	8459090	8621445	0.670348	17.2919	BnaA03T0166200ZS	AT2G34600	JAZ7	jasmonate-zim-domain protein 7
scaffoldA03	8459090	8621445	0.670348	17.2919	BnaA03T0166300ZS	AT2G34630	GPS1	geranyl diphosphate synthase 1
scaffoldA03	8459090	8621445	0.670348	17.2919	BnaA03T0166400ZS.1	AT2G34670	NA	benzoyl-CoA reductase subunit C%2C putative (DUF630 and DUF632)
scaffoldA03	8459090	8621445	0.670348	17.2919	BnaA03T0166400ZS	NA	NA	NA
scaffoldA03	8459090	8621445	0.670348	17.2919	BnaA03T0166400ZS.2	NA	NA	NA
scaffoldA03	8459090	8621445	0.670348	17.2919	BnaA03T0166500ZS	NA	NA	NA
scaffoldA03	8459090	8621445	0.670348	17.2919	BnaA03T0166600ZS	AT2G34680	AIR9	Outer arm dynein light chain 1 protein
scaffoldA03	8459090	8621445	0.670348	17.2919	BnaA03T0166700ZS	AT2G34690	ACD11	Glycolipid transfer protein (GLTP) family protein
scaffoldA03	8459090	8621445	0.670348	17.2919	BnaA03T0166800ZS	NA	NA	NA
scaffoldA03	8459090	8621445	0.670348	17.2919	BnaA03T0166900ZS	AT2G34730	NA	myosin heavy chain-like protein
scaffoldA03	8459090	8621445	0.670348	17.2919	BnaA03T0167000ZS	AT2G34730	NA	myosin heavy chain-like protein
scaffoldA03	8459090	8621445	0.670348	17.2919	BnaA03T0167100ZS	AT2G34740	NA	protein phosphatase 2C family protein
scaffoldA03	8459090	8621445	0.670348	17.2919	BnaA03T0167200ZS	AT2G34750	NA	RNA polymerase I specific transcription initiation factor RRN3 protein
scaffoldA03	8459090	8621445	0.670348	17.2919	BnaA03T0167300ZS	AT2G34780	MEE22	maternal effect embryo arrest 22
scaffoldA03	8459090	8621445	0.670348	17.2919	BnaA03T0167400ZS	NA	NA	NA
scaffoldA03	8459090	8621445	0.670348	17.2919	BnaA03T0167500ZS	AT2G34790	MEE23	FAD-binding Berberine family protein
scaffoldA03	8459090	8621445	0.670348	17.2919	BnaA03T0167600ZS	AT2G34820	NA	basic helix-loop-helix (bHLH) DNA-binding superfamily protein
scaffoldA03	8459090	8621445	0.670348	17.2919	BnaA03T0167700ZS	AT2G34840	NA	Coatomer epsilon subunit
scaffoldA03	8459090	8621445	0.670348	17.2919	BnaA03T0167800ZS	NA	NA	NA
scaffoldA03	8459090	8621445	0.670348	17.2919	BnaA03T0167900ZS	AT2G34910	NA	root hair specific protein
scaffoldA03	8459090	8621445	0.670348	17.2919	BnaA03T0168000ZS	AT2G34930	NA	disease resistance family protein / LRR family protein
scaffoldA03	8459090	8621445	0.670348	17.2919	BnaA03T0168100ZS	AT2G35050	NA	kinase superfamily with octicosapeptide/Phox/Bem1p domain-containing protein
scaffoldA03	8459090	8621445	0.670348	17.2919	BnaA03T0168100ZS.1	NA	NA	NA
scaffoldA03	8459090	8621445	0.670348	17.2919	BnaA03T0168200ZS	AT2G35060	KUP11	K+ uptake permease 11
scaffoldA03	8459090	8621445	0.670348	17.2919	BnaA03T0168300ZS	NA	NA	NA
scaffoldA03	8459090	8621445	0.670348	17.2919	BnaA03T0168400ZS	AT2G35100	ARAD1	Exostosin family protein
scaffoldA03	8459090	8621445	0.670348	17.2919	BnaA03T0168500ZS	NA	NA	NA
scaffoldA03	8459090	8621445	0.670348	17.2919	BnaA03T0168600ZS	AT2G35120	NA	Single hybrid motif superfamily protein
scaffoldA03	8459090	8621445	0.670348	17.2919	BnaA03T0168700ZS	AT2G35155	NA	Trypsin family protein
scaffoldA03	8459090	8621445	0.670348	17.2919	BnaA03T0168800ZS	AT2G35190	NPSN11	Putative plant snare 11
scaffoldA03	8459090	8621445	0.670348	17.2919	BnaA03T0168900ZS	AT2G35230	IKU1	VQ motif-containing protein
scaffoldA03	8459090	8621445	0.670348	17.2919	BnaA03T0169000ZS	AT2G35240	MORF6	plastid developmental protein DAG
scaffoldA03	8459090	8621445	0.670348	17.2919	BnaA03T0169100ZS	AT2G35260	NA	CAAX protease self-immunity protein
scaffoldA03	8459090	8621445	0.670348	17.2919	BnaA03T0169200ZS	AT2G35270	GIK	Putative AT-hook DNA-binding family protein
scaffoldA03	10447863	10450784	0.502227	18.1429	BnaA03T0200700ZS	AT2G40980	NA	Protein kinase superfamily protein
scaffoldA03	17575763	17786811	0.965265	50.5858	BnaA03T0333600ZS	AT3G13460	ECT2	evolutionarily conserved C-terminal region 2
scaffoldA03	17575763	17786811	0.965265	50.5858	BnaA03T0333700ZS	AT3G13470	Cpn60beta2	TCP-1/cpn60 chaperonin family protein
scaffoldA03	17575763	17786811	0.965265	50.5858	BnaA03T0333800ZS	NA	NA	NA
scaffoldA03	17575763	17786811	0.965265	50.5858	BnaA03T0333900ZS	AT3G13480	NA	nuclear polyadenylated RNA-binding protein
scaffoldA03	17575763	17786811	0.965265	50.5858	BnaA03T0334000ZS	AT3G13530	MAPKKK7	mitogen-activated protein kinase kinase kinase 7
scaffoldA03	17575763	17786811	0.965265	50.5858	BnaA03T0334100ZS	AT3G13590	NA	Cysteine/Histidine-rich C1 domain family protein
scaffoldA03	17575763	17786811	0.965265	50.5858	BnaA03T0334200ZS	NA	NA	NA
scaffoldA03	17575763	17786811	0.965265	50.5858	BnaA03T0334300ZS	AT3G13600	NA	calmodulin-binding family protein
scaffoldA03	17575763	17786811	0.965265	50.5858	BnaA03T0334400ZS	AT3G13620	PUT4	Amino acid permease family protein
scaffoldA03	17575763	17786811	0.965265	50.5858	BnaA03T0334500ZS	AT3G13640	ABCE1	RNAse l inhibitor protein 1
scaffoldA03	17575763	17786811	0.965265	50.5858	BnaA03T0334600ZS	AT3G13650	NA	Disease resistance-responsive (dirigent-like protein) family protein
scaffoldA03	17575763	17786811	0.965265	50.5858	BnaA03T0334700ZS	NA	NA	NA
scaffoldA03	17575763	17786811	0.965265	50.5858	BnaA03T0334800ZS	NA	NA	NA
scaffoldA03	17575763	17786811	0.965265	50.5858	BnaA03T0334900ZS	AT3G13670	NA	Protein kinase family protein
scaffoldA03	17575763	17786811	0.965265	50.5858	BnaA03T0335000ZS	AT3G13672	NA	TRAF-like superfamily protein
scaffoldA03	17575763	17786811	0.965265	50.5858	BnaA03T0335100ZS.1	AT3G13690	NA	kinase with adenine nucleotide alpha hydrolases-like domain-containing protein
scaffoldA03	17575763	17786811	0.965265	50.5858	BnaA03T0335100ZS	NA	NA	NA
scaffoldA03	17575763	17786811	0.965265	50.5858	BnaA03T0335100ZS.2	NA	NA	NA
scaffoldA03	17575763	17786811	0.965265	50.5858	BnaA03T0335200ZS	AT3G13760	NA	Cysteine/Histidine-rich C1 domain family protein
scaffoldA03	17575763	17786811	0.965265	50.5858	BnaA03T0335300ZS	AT3G13772	TMN7	transmembrane nine 7
scaffoldA03	17575763	17786811	0.965265	50.5858	BnaA03T0335400ZS	AT3G13800	NA	Metallo-hydrolase/oxidoreductase superfamily protein
scaffoldA03	17575763	17786811	0.965265	50.5858	BnaA03T0335500ZS.1	NA	NA	NA
scaffoldA03	17575763	17786811	0.965265	50.5858	BnaA03T0335500ZS	AT3G13810	IDD11	indeterminate(ID)-domain 11
scaffoldA03	17575763	17786811	0.965265	50.5858	BnaA03T0335600ZS	AT3G13860	HSP60-3A	heat shock protein 60-3A
scaffoldA03	17575763	17786811	0.965265	50.5858	BnaA03T0335700ZS	NA	NA	NA
scaffoldA03	17575763	17786811	0.965265	50.5858	BnaA03T0335800ZS	AT3G13898	NA	EPIDERMAL PATTERNING FACTOR-like protein
scaffoldA03	17575763	17786811	0.965265	50.5858	BnaA03T0335900ZS	AT3G13910	NA	hypothetical protein (DUF3511)
scaffoldA03	17575763	17786811	0.965265	50.5858	BnaA03T0336000ZS	AT3G13920	EIF4A1	eukaryotic translation initiation factor 4A1
scaffoldA03	17575763	17786811	0.965265	50.5858	BnaA03T0336100ZS	AT3G13930	NA	Dihydrolipoamide acetyltransferase%2C long form protein
scaffoldA03	17575763	17786811	0.965265	50.5858	BnaA03T0336100ZS.1	NA	NA	NA
scaffoldA03	17575763	17786811	0.965265	50.5858	BnaA03T0336100ZS.2	NA	NA	NA
scaffoldA03	17575763	17786811	0.965265	50.5858	BnaA03T0336200ZS	AT3G13960	GRF5	growth-regulating factor 5
scaffoldA03	17575763	17786811	0.965265	50.5858	BnaA03T0336300ZS	NA	NA	NA
scaffoldA03	17575763	17786811	0.965265	50.5858	BnaA03T0336400ZS	AT3G14080	LSM1B	Small nuclear ribonucleoprotein family protein
scaffoldA03	17575763	17786811	0.965265	50.5858	BnaA03T0336500ZS	AT3G14110	FLU	Tetratricopeptide repeat (TPR)-like superfamily protein
scaffoldA03	17575763	17786811	0.965265	50.5858	BnaA03T0336600ZS	AT3G14130	HAOX1	Aldolase-type TIM barrel family protein
scaffoldA03	17575763	17786811	0.965265	50.5858	BnaA03T0336700ZS	AT3G13850	LBD22	LOB domain-containing protein 22
scaffoldA03	17575763	17786811	0.965265	50.5858	BnaA03T0336800ZS	AT3G14172	NA	GPI-anchored adhesin-like protein
scaffoldA03	17575763	17786811	0.965265	50.5858	BnaA03T0336900ZS	AT3G14190	NA	hypothetical protein
scaffoldA03	17575763	17786811	0.965265	50.5858	BnaA03T0337000ZS	AT3G14200	NA	Chaperone DnaJ-domain superfamily protein
scaffoldA03	17575763	17786811	0.965265	50.5858	BnaA03T0337100ZS	AT3G13430	NA	RING/U-box superfamily protein
scaffoldA03	18075905	18166506	0.583143	50.5858	BnaA03T0340400ZS	AT3G15160	NA	AP-5 complex subunit zeta-1
scaffoldA03	18075905	18166506	0.583143	50.5858	BnaA03T0340500ZS	AT3G15170	CUC1	NAC (No Apical Meristem) domain transcriptional regulator superfamily protein
scaffoldA03	18075905	18166506	0.583143	50.5858	BnaA03T0340600ZS	AT3G15190	PRPS20	chloroplast 30S ribosomal protein S20
scaffoldA03	18075905	18166506	0.583143	50.5858	BnaA03T0340700ZS	AT3G15210	ERF4	ethylene responsive element binding factor 4
scaffoldA03	18075905	18166506	0.583143	50.5858	BnaA03T0340800ZS	NA	NA	NA
scaffoldA03	18075905	18166506	0.583143	50.5858	BnaA03T0340900ZS	AT3G15260	NA	Protein phosphatase 2C family protein
scaffoldA03	18075905	18166506	0.583143	50.5858	BnaA03T0341000ZS	AT3G15340	PPI2	proton pump interactor 2
scaffoldA03	18075905	18166506	0.583143	50.5858	BnaA03T0341100ZS	AT3G15355	UBC25	ubiquitin-conjugating enzyme 25
scaffoldA03	18075905	18166506	0.583143	50.5858	BnaA03T0341200ZS	NA	NA	NA
scaffoldA03	18075905	18166506	0.583143	50.5858	BnaA03T0341300ZS	AT3G15360	TRX-M4	thioredoxin M-type 4
scaffoldA03	18075905	18166506	0.583143	50.5858	BnaA03T0341400ZS	AT3G15370	EXPA12	expansin 12
scaffoldA03	18075905	18166506	0.583143	50.5858	BnaA03T0341500ZS	NA	NA	NA
scaffoldA03	18075905	18166506	0.583143	50.5858	BnaA03T0341600ZS	AT3G15380	NA	Plasma-membrane choline transporter family protein
scaffoldA03	18075905	18166506	0.583143	50.5858	BnaA03T0341700ZS	AT3G15460	NA	Ribosomal RNA processing Brix domain protein
scaffoldA03	18075905	18166506	0.583143	50.5858	BnaA03T0341800ZS	AT3G15500	NAC3	NAC domain containing protein 3
scaffoldA03	18075905	18166506	0.583143	50.5858	BnaA03T0341900ZS	AT3G15500	NAC3	NAC domain containing protein 3
scaffoldA03	18075905	18166506	0.583143	50.5858	BnaA03T0342000ZS	NA	NA	NA
scaffoldA03	19195587	19203346	0.464809	17.1073	BnaA03T0361100ZS	NA	NA	NA
scaffoldA03	19195587	19203346	0.464809	17.1073	BnaA03T0361100ZS.1	AT3G20010	NA	SNF2 domain-containing protein / helicase domain-containing protein / zinc finger protein-like protein
scaffoldA03	19195587	19203346	0.464809	17.1073	BnaA03T0361200ZS	AT3G20050	TCP-1	T-complex protein 1 alpha subunit
scaffoldA03	23546315	23615456	0.499197	27.6287	BnaA03T0434600ZS	AT4G16500	NA	Cystatin/monellin superfamily protein
scaffoldA03	23546315	23615456	0.499197	27.6287	BnaA03T0434700ZS	AT4G16515	RGF6	root meristem growth factor
scaffoldA03	23546315	23615456	0.499197	27.6287	BnaA03T0434800ZS	AT4G16520	ATG8F	Ubiquitin-like superfamily protein
scaffoldA03	23546315	23615456	0.499197	27.6287	BnaA03T0434900ZS	AT4G16530	NA	hypothetical protein
scaffoldA03	23546315	23615456	0.499197	27.6287	BnaA03T0435000ZS	AT4G16540	NA	Heat shock protein HSP20/alpha crystallin family
scaffoldA03	23546315	23615456	0.499197	27.6287	BnaA03T0435100ZS	NA	NA	NA
scaffoldA03	23546315	23615456	0.499197	27.6287	BnaA03T0435200ZS	NA	NA	NA
scaffoldA03	23546315	23615456	0.499197	27.6287	BnaA03T0435300ZS	NA	NA	NA
scaffoldA03	23546315	23615456	0.499197	27.6287	BnaA03T0435400ZS	AT4G16540	NA	Heat shock protein HSP20/alpha crystallin family
scaffoldA03	23546315	23615456	0.499197	27.6287	BnaA03T0435500ZS	NA	NA	NA
scaffoldA03	23546315	23615456	0.499197	27.6287	BnaA03T0435600ZS	AT4G16540	NA	Heat shock protein HSP20/alpha crystallin family
scaffoldA03	23546315	23615456	0.499197	27.6287	BnaA03T0435700ZS	AT4G16566	HINT4	histidine triad nucleotide-binding 4
scaffoldA03	23546315	23615456	0.499197	27.6287	BnaA03T0435800ZS	NA	NA	NA
scaffoldA03	23546315	23615456	0.499197	27.6287	BnaA03T0435900ZS	AT4G16590	CSLA01	cellulose synthase-like A01
scaffoldA03	23546315	23615456	0.499197	27.6287	BnaA03T0436000ZS	AT4G16610	NA	C2H2-like zinc finger protein
scaffoldA03	23546315	23615456	0.499197	27.6287	BnaA03T0436100ZS	AT4G16620	UMAMIT8	nodulin MtN21 /EamA-like transporter family protein
scaffoldA03	24486912	24533369	0.523315	32.639	BnaA03T0450900ZS	AT4G18890	BEH3	BES1/BZR1 homolog 3
scaffoldA03	24486912	24533369	0.523315	32.639	BnaA03T0451000ZS	NA	NA	NA
scaffoldA03	24486912	24533369	0.523315	32.639	BnaA03T0451100ZS	NA	NA	NA
scaffoldA03	24486912	24533369	0.523315	32.639	BnaA03T0451200ZS	AT4G18900	NA	Transducin/WD40 repeat-like superfamily protein
scaffoldA03	24486912	24533369	0.523315	32.639	BnaA03T0451300ZS	AT4G18910	NIP1%3B2	NOD26-like intrinsic protein 1%3B2
scaffoldA03	24486912	24533369	0.523315	32.639	BnaA03T0451400ZS	AT4G18920	NA	histone acetyltransferase (DUF1264)
scaffoldA03	24486912	24533369	0.523315	32.639	BnaA03T0451500ZS	AT4G18960	AG	K-box region and MADS-box transcription factor family protein
scaffoldA03	24719904	24720446	0.625985	52.1356	BnaA03T0453900ZS	AT4G19470	NA	Leucine-rich repeat (LRR) family protein
scaffoldA03	29199159	29200230	0.586075	46.7334	BnaA03T0519600ZS.1	NA	NA	NA
scaffoldA03	29199159	29200230	0.586075	46.7334	BnaA03T0519600ZS.2	AT4G30560	CNGC9	cyclic nucleotide gated channel 9
scaffoldA03	29199159	29200230	0.586075	46.7334	BnaA03T0519600ZS	NA	NA	NA
scaffoldA03	29281467	29414184	0.651991	46.7334	BnaA03T0520700ZS	AT4G30190	HA2	H[+]-ATPase 2
scaffoldA03	29281467	29414184	0.651991	46.7334	BnaA03T0520800ZS	AT4G30610	BRS1	alpha/beta-Hydrolases superfamily protein
scaffoldA03	29281467	29414184	0.651991	46.7334	BnaA03T0520900ZS	AT4G30630	NA	hypothetical protein
scaffoldA03	29281467	29414184	0.651991	46.7334	BnaA03T0521000ZS	AT4G30640	NA	RNI-like superfamily protein
scaffoldA03	29281467	29414184	0.651991	46.7334	BnaA03T0521100ZS	NA	NA	NA
scaffoldA03	29281467	29414184	0.651991	46.7334	BnaA03T0521200ZS	NA	NA	NA
scaffoldA03	29281467	29414184	0.651991	46.7334	BnaA03T0521300ZS	NA	NA	NA
scaffoldA03	29281467	29414184	0.651991	46.7334	BnaA03T0521400ZS	AT4G30670	NA	Putative membrane lipoprotein
scaffoldA03	29281467	29414184	0.651991	46.7334	BnaA03T0521500ZS	AT4G30690	NA	Translation initiation factor 3 protein
scaffoldA03	29281467	29414184	0.651991	46.7334	BnaA03T0521600ZS	AT4G30710	QWRF8	QWRF motif protein (DUF566)
scaffoldA03	29281467	29414184	0.651991	46.7334	BnaA03T0521600ZS.1	NA	NA	NA
scaffoldA03	29281467	29414184	0.651991	46.7334	BnaA03T0521600ZS.2	NA	NA	NA
scaffoldA03	29281467	29414184	0.651991	46.7334	BnaA03T0521700ZS	AT4G30720	PDE327	FAD/NAD(P)-binding oxidoreductase family protein
scaffoldA03	29281467	29414184	0.651991	46.7334	BnaA03T0521800ZS	AT4G30780	NA	ATP-dependent DNA helicase
scaffoldA03	29281467	29414184	0.651991	46.7334	BnaA03T0521900ZS	AT4G30790	NA	autophagy-like protein
scaffoldA03	29281467	29414184	0.651991	46.7334	BnaA03T0521900ZS.1	NA	NA	NA
scaffoldA03	29281467	29414184	0.651991	46.7334	BnaA03T0521900ZS.2	NA	NA	NA
scaffoldA03	29281467	29414184	0.651991	46.7334	BnaA03T0522000ZS	NA	NA	NA
scaffoldA03	29281467	29414184	0.651991	46.7334	BnaA03T0522100ZS	NA	NA	NA
scaffoldA03	29281467	29414184	0.651991	46.7334	BnaA03T0522200ZS	AT4G30820	NA	cyclin-dependent kinase-activating kinase assembly factor-related / CDK-activating kinase assembly factor-like protein
scaffoldA03	29281467	29414184	0.651991	46.7334	BnaA03T0522300ZS	AT4G30830	NA	myosin-like protein (Protein of unknown function%2C DUF593)
scaffoldA03	29281467	29414184	0.651991	46.7334	BnaA03T0522400ZS	AT4G30840	NA	Transducin/WD40 repeat-like superfamily protein
scaffoldA03	29281467	29414184	0.651991	46.7334	BnaA03T0522500ZS	AT4G30845	NA	DNA-directed RNA polymerase subunit beta
scaffoldA03	29281467	29414184	0.651991	46.7334	BnaA03T0522600ZS	AT4G30850	HHP2	heptahelical transmembrane protein2
scaffoldA03	29281467	29414184	0.651991	46.7334	BnaA03T0522700ZS	AT4G30890	UBP24	ubiquitin-specific protease 24
scaffoldA03	29281467	29414184	0.651991	46.7334	BnaA03T0522800ZS	AT4G30930	NFD1	Ribosomal protein L21
scaffoldA03	29281467	29414184	0.651991	46.7334	BnaA03T0522900ZS	AT4G30935	WRKY32	WRKY DNA-binding protein 32
scaffoldA03	32267916	32403248	0.532562	20.8366	BnaA03T0564000ZS	AT4G37630	CYCD5%3B1	cyclin d5%3B1
scaffoldA03	32267916	32403248	0.532562	20.8366	BnaA03T0564100ZS	AT4G37640	ACA2	calcium ATPase 2
scaffoldA03	32267916	32403248	0.532562	20.8366	BnaA03T0564100ZS.1	NA	NA	NA
scaffoldA03	32267916	32403248	0.532562	20.8366	BnaA03T0564200ZS	AT4G37650	SHR	GRAS family transcription factor
scaffoldA03	32267916	32403248	0.532562	20.8366	BnaA03T0564300ZS	AT4G37670	NAGS2	N-acetyl-l-glutamate synthase 2
scaffoldA03	32267916	32403248	0.532562	20.8366	BnaA03T0564400ZS	AT4G37660	NA	Ribosomal protein L12/ ATP-dependent Clp protease adaptor protein ClpS family protein
scaffoldA03	32267916	32403248	0.532562	20.8366	BnaA03T0564500ZS	AT4G37680	HHP4	heptahelical protein 4
scaffoldA03	32267916	32403248	0.532562	20.8366	BnaA03T0564600ZS	AT4G37690	NA	Galactosyl transferase GMA12/MNN10 family protein
scaffoldA03	32267916	32403248	0.532562	20.8366	BnaA03T0564700ZS	AT4G37700	NA	hypothetical protein
scaffoldA03	32267916	32403248	0.532562	20.8366	BnaA03T0564800ZS	AT4G37710	NA	VQ motif-containing protein
scaffoldA03	32267916	32403248	0.532562	20.8366	BnaA03T0564900ZS	AT4G37720	PSK6	phytosulfokine 6 precursor
scaffoldA03	32267916	32403248	0.532562	20.8366	BnaA03T0565000ZS	NA	NA	NA
scaffoldA03	32267916	32403248	0.532562	20.8366	BnaA03T0565100ZS	AT4G37730	bZIP7	basic leucine-zipper 7
scaffoldA03	32267916	32403248	0.532562	20.8366	BnaA03T0565200ZS	AT4G37740	GRF2	growth-regulating factor 2
scaffoldA04	2985311	3016206	0.532906	23.528	BnaA04T0043500ZS	AT3G55090	ABCG16	ABC-2 type transporter family protein
scaffoldA04	17443913	17445756	0.614135	13.6392	BnaA04T0165400ZS	AT2G25470	RLP21	receptor like protein 21
scaffoldA04	21113843	21315086	0.730208	91.7657	BnaA04T0217200ZS	AT2G33770	PHO2	phosphate 2
scaffoldA04	21113843	21315086	0.730208	91.7657	BnaA04T0217300ZS	NA	NA	NA
scaffoldA04	21113843	21315086	0.730208	91.7657	BnaA04T0217400ZS	AT2G33780	NA	VQ motif-containing protein
scaffoldA04	21113843	21315086	0.730208	91.7657	BnaA04T0217500ZS	AT2G33790	AGP30	arabinogalactan protein 30
scaffoldA04	21113843	21315086	0.730208	91.7657	BnaA04T0217600ZS	NA	NA	NA
scaffoldA04	21113843	21315086	0.730208	91.7657	BnaA04T0217700ZS	AT2G33790	AGP30	arabinogalactan protein 30
scaffoldA04	21113843	21315086	0.730208	91.7657	BnaA04T0217800ZS	NA	NA	NA
scaffoldA04	21113843	21315086	0.730208	91.7657	BnaA04T0217900ZS	AT2G33793	NA	DNA ligase-like protein
scaffoldA04	21113843	21315086	0.730208	91.7657	BnaA04T0218000ZS	NA	NA	NA
scaffoldA04	21113843	21315086	0.730208	91.7657	BnaA04T0218100ZS	AT2G33800	EMB3113	Ribosomal protein S5 family protein
scaffoldA04	21113843	21315086	0.730208	91.7657	BnaA04T0218200ZS	AT2G33810	SPL3	squamosa promoter binding protein-like 3
scaffoldA04	21113843	21315086	0.730208	91.7657	BnaA04T0218300ZS	AT2G33810	SPL3	squamosa promoter binding protein-like 3
scaffoldA04	21113843	21315086	0.730208	91.7657	BnaA04T0218400ZS	AT2G33820	MBAC1	Mitochondrial substrate carrier family protein
scaffoldA04	21113843	21315086	0.730208	91.7657	BnaA04T0218500ZS	AT2G33845	NA	Nucleic acid-binding%2C OB-fold-like protein
scaffoldA04	21113843	21315086	0.730208	91.7657	BnaA04T0218600ZS	AT2G33850	NA	E6-like protein
scaffoldA04	21113843	21315086	0.730208	91.7657	BnaA04T0218700ZS	AT2G33855	NA	transmembrane protein
scaffoldA04	21113843	21315086	0.730208	91.7657	BnaA04T0218800ZS	AT2G33860	ETT	Transcriptional factor B3 family protein / auxin-responsive factor AUX/IAA-like protein
scaffoldA04	21113843	21315086	0.730208	91.7657	BnaA04T0218900ZS	AT2G33870	ArRABA1h	RAB GTPase homolog A1H
scaffoldA04	21113843	21315086	0.730208	91.7657	BnaA04T0219000ZS	NA	NA	NA
scaffoldA04	21113843	21315086	0.730208	91.7657	BnaA04T0219100ZS	AT2G34000	NA	RING/U-box superfamily protein
scaffoldA04	21113843	21315086	0.730208	91.7657	BnaA04T0219200ZS	AT2G34020	NA	Calcium-binding EF-hand family protein
scaffoldA04	21113843	21315086	0.730208	91.7657	BnaA04T0219300ZS	AT2G34050	NA	ATP synthase F1 complex assembly factor
scaffoldA04	21113843	21315086	0.730208	91.7657	BnaA04T0219400ZS	AT2G34070	TBL37	TRICHOME BIREFRINGENCE-LIKE 37
scaffoldA04	21113843	21315086	0.730208	91.7657	BnaA04T0219500ZS	AT2G34080	NA	Cysteine proteinases superfamily protein
scaffoldA04	21113843	21315086	0.730208	91.7657	BnaA04T0219600ZS	NA	NA	NA
scaffoldA04	21113843	21315086	0.730208	91.7657	BnaA04T0219700ZS	AT2G34140	NA	Dof-type zinc finger DNA-binding family protein
scaffoldA04	21113843	21315086	0.730208	91.7657	BnaA04T0219800ZS	NA	NA	NA
scaffoldA04	21113843	21315086	0.730208	91.7657	BnaA04T0219900ZS	AT2G34180	CIPK13	CBL-interacting protein kinase 13
scaffoldA04	21113843	21315086	0.730208	91.7657	BnaA04T0220000ZS	AT2G34250	NA	SecY protein transport family protein
scaffoldA04	21113843	21315086	0.730208	91.7657	BnaA04T0220100ZS	NA	NA	NA
scaffoldA04	21113843	21315086	0.730208	91.7657	BnaA04T0220200ZS	NA	NA	NA
scaffoldA04	21113843	21315086	0.730208	91.7657	BnaA04T0220300ZS	AT2G34260	WDR55	transducin family protein / WD-40 repeat family protein
scaffoldA04	21113843	21315086	0.730208	91.7657	BnaA04T0220400ZS	AT2G34310	NA	hypothetical protein
scaffoldA04	21113843	21315086	0.730208	91.7657	BnaA04T0220500ZS	NA	NA	NA
scaffoldA04	21113843	21315086	0.730208	91.7657	BnaA04T0220600ZS	AT2G34340	NA	senescence regulator (Protein of unknown function%2C DUF584)
scaffoldA04	21113843	21315086	0.730208	91.7657	BnaA04T0220700ZS	AT2G34350	NA	Nodulin-like / Major Facilitator Superfamily protein
scaffoldA04	21113843	21315086	0.730208	91.7657	BnaA04T0220800ZS	NA	NA	NA
scaffoldA04	21113843	21315086	0.730208	91.7657	BnaA04T0220900ZS	AT2G34380	NA	Putative adipose-regulatory protein (Seipin)
scaffoldA05	1568537	1659397	0.808874	26.6163	BnaA05T0027100ZS	AT2G41790	NA	Insulinase (Peptidase family M16) family protein
scaffoldA05	1568537	1659397	0.808874	26.6163	BnaA05T0027200ZS	AT2G41800	NA	imidazolonepropionase (Protein of unknown function%2C DUF642)
scaffoldA05	1568537	1659397	0.808874	26.6163	BnaA05T0027300ZS	NA	NA	NA
scaffoldA05	1568537	1659397	0.808874	26.6163	BnaA05T0027400ZS	AT2G41820	NA	Leucine-rich repeat protein kinase family protein
scaffoldA05	1568537	1659397	0.808874	26.6163	BnaA05T0027500ZS	NA	NA	NA
scaffoldA05	1568537	1659397	0.808874	26.6163	BnaA05T0027500ZS.1	AT2G41830	NA	Uncharacterized protein
scaffoldA05	1568537	1659397	0.808874	26.6163	BnaA05T0027600ZS	AT2G41840	NA	Ribosomal protein S5 family protein
scaffoldA05	1568537	1659397	0.808874	26.6163	BnaA05T0027700ZS	AT2G41850	PGAZAT	polygalacturonase ADPG2-like protein
scaffoldA05	1568537	1659397	0.808874	26.6163	BnaA05T0027800ZS	AT2G41860	CPK14	calcium-dependent protein kinase 14
scaffoldA05	1568537	1659397	0.808874	26.6163	BnaA05T0027900ZS	AT2G41870	NA	Remorin family protein
scaffoldA05	1568537	1659397	0.808874	26.6163	BnaA05T0028000ZS	AT2G41905	NA	transmembrane protein
scaffoldA05	1568537	1659397	0.808874	26.6163	BnaA05T0028100ZS	NA	NA	NA
scaffoldA05	1568537	1659397	0.808874	26.6163	BnaA05T0028200ZS	AT2G41910	NA	Protein kinase superfamily protein
scaffoldA05	1568537	1659397	0.808874	26.6163	BnaA05T0028300ZS	AT2G41940	ZFP8	zinc finger protein 8
scaffoldA05	1568537	1659397	0.808874	26.6163	BnaA05T0028400ZS	AT2G41950	NA	DNA-directed RNA polymerase subunit beta
scaffoldA05	1568537	1659397	0.808874	26.6163	BnaA05T0028500ZS	AT2G41970	NA	Protein kinase superfamily protein
scaffoldA05	1568537	1659397	0.808874	26.6163	BnaA05T0028600ZS	AT2G42030	NA	RING/U-box superfamily protein
scaffoldA05	1568537	1659397	0.808874	26.6163	BnaA05T0028700ZS	AT2G42040	NA	WRC protein
scaffoldA05	1568537	1659397	0.808874	26.6163	BnaA05T0028800ZS	AT2G42070	NUDX23	nudix hydrolase homolog 23
scaffoldA05	2907403	2931077	0.670999	75.7744	BnaA05T0053300ZS	AT2G45500	NA	AAA-type ATPase family protein
scaffoldA05	2907403	2931077	0.670999	75.7744	BnaA05T0053400ZS	AT2G45510	CYP704A2	cytochrome P450%2C family 704%2C subfamily A%2C polypeptide 2
scaffoldA05	2907403	2931077	0.670999	75.7744	BnaA05T0053500ZS	AT2G45520	NA	coiled-coil protein
scaffoldA05	2907403	2931077	0.670999	75.7744	BnaA05T0053600ZS	AT2G45540	NA	WD-40 repeat family protein / beige-like protein
scaffoldA05	6033471	6054788	0.692809	55.2238	BnaA05T0103800ZS	AT2G34070	TBL37	TRICHOME BIREFRINGENCE-LIKE 37
scaffoldA05	6033471	6054788	0.692809	55.2238	BnaA05T0103900ZS	NA	NA	NA
scaffoldA05	7687394	7770719	0.577683	46.4131	BnaA05T0127900ZS	AT2G31210	NA	basic helix-loop-helix (bHLH) DNA-binding superfamily protein
scaffoldA05	7687394	7770719	0.577683	46.4131	BnaA05T0128000ZS	NA	NA	NA
scaffoldA05	7687394	7770719	0.577683	46.4131	BnaA05T0128100ZS	AT2G31230	ERF15	ethylene-responsive element binding factor 15
scaffoldA05	7687394	7770719	0.577683	46.4131	BnaA05T0128200ZS	AT2G31260	APG9	autophagy 9 (APG9)
scaffoldA05	7687394	7770719	0.577683	46.4131	BnaA05T0128300ZS	AT2G31270	CDT1A	CDT1-like protein A
scaffoldA05	7687394	7770719	0.577683	46.4131	BnaA05T0128300ZS.1	NA	NA	NA
scaffoldA05	7687394	7770719	0.577683	46.4131	BnaA05T0128400ZS	AT2G31280	CPUORF7	transcription factor bHLH155-like protein
scaffoldA05	8594535	8599056	0.584848	18.6212	BnaA05T0139800ZS	AT2G29540	RPC14	RNApolymerase 14 kDa subunit
scaffoldA05	8594535	8599056	0.584848	18.6212	BnaA05T0139900ZS	AT2G29530	TIM10	Tim10/DDP family zinc finger protein
scaffoldA05	8594535	8599056	0.584848	18.6212	BnaA05T0140000ZS	AT2G29510	NA	hypothetical protein (DUF3527)
scaffoldA05	8594535	8599056	0.584848	18.6212	BnaA05T0140000ZS.2	NA	NA	NA
scaffoldA05	8594535	8599056	0.584848	18.6212	BnaA05T0140000ZS.1	NA	NA	NA
scaffoldA05	39251925	39251925	0.468308	18.6463	BnaA05T0403700ZS	AT3G14890	NA	phosphoesterase
scaffoldA06	43194142	43276631	0.823369	32.3841	BnaA06T0358900ZS	AT5G49100	NA	vitellogenin-like protein
scaffoldA06	43194142	43276631	0.823369	32.3841	BnaA06T0359000ZS	AT5G49060	NA	DnaJ heat shock amino-terminal domain protein (DUF1977)
scaffoldA06	43194142	43276631	0.823369	32.3841	BnaA06T0359100ZS.1	NA	NA	NA
scaffoldA06	43194142	43276631	0.823369	32.3841	BnaA06T0359100ZS	AT5G49030	OVA2	tRNA synthetase class I (I%2C L%2C M and V) family protein
scaffoldA06	43194142	43276631	0.823369	32.3841	BnaA06T0359200ZS	AT5G49020	PRMT4A	protein arginine methyltransferase 4A
scaffoldA06	43194142	43276631	0.823369	32.3841	BnaA06T0359300ZS	AT5G49015	NA	Expressed protein
scaffoldA06	43194142	43276631	0.823369	32.3841	BnaA06T0359400ZS	AT5G49010	SLD5	DNA replication protein-like protein
scaffoldA06	43194142	43276631	0.823369	32.3841	BnaA06T0359500ZS	NA	NA	NA
scaffoldA06	43194142	43276631	0.823369	32.3841	BnaA06T0359600ZS	AT5G48970	NA	Mitochondrial substrate carrier family protein
scaffoldA06	43194142	43276631	0.823369	32.3841	BnaA06T0359700ZS	NA	NA	NA
scaffoldA06	43194142	43276631	0.823369	32.3841	BnaA06T0359700ZS.1	NA	NA	NA
scaffoldA06	43194142	43276631	0.823369	32.3841	BnaA06T0359800ZS	AT5G48960	NA	HAD-superfamily hydrolase%2C subfamily IG%2C 5'-nucleotidase
scaffoldA06	43194142	43276631	0.823369	32.3841	BnaA06T0359900ZS	AT5G48950	DHNAT2	Thioesterase superfamily protein
scaffoldA06	43194142	43276631	0.823369	32.3841	BnaA06T0360000ZS	NA	NA	NA
scaffoldA06	43194142	43276631	0.823369	32.3841	BnaA06T0360100ZS	NA	NA	NA
scaffoldA06	43194142	43276631	0.823369	32.3841	BnaA06T0360200ZS	NA	NA	NA
scaffoldA06	43194142	43276631	0.823369	32.3841	BnaA06T0360300ZS	NA	NA	NA
scaffoldA06	43194142	43276631	0.823369	32.3841	BnaA06T0360400ZS	AT5G48940	NA	Leucine-rich repeat transmembrane protein kinase family protein
scaffoldA06	46116025	46117446	0.549829	28.9655	BnaA06T0405700ZS	NA	NA	NA
scaffoldA06	46116025	46117446	0.549829	28.9655	BnaA06T0405800ZS	AT2G01860	EMB975	Tetratricopeptide repeat (TPR)-like superfamily protein
scaffoldA06	46184995	46270653	0.806666	21.7902	BnaA06T0406900ZS	AT2G01735	RIE1	RING-finger protein for embryogenesi
scaffoldA06	46184995	46270653	0.806666	21.7902	BnaA06T0407000ZS	AT2G01750	MAP70-3	microtubule-associated proteins 70-3
scaffoldA06	46184995	46270653	0.806666	21.7902	BnaA06T0407100ZS	AT2G01755	NA	hypothetical protein
scaffoldA06	46184995	46270653	0.806666	21.7902	BnaA06T0407200ZS	AT2G01770	VIT1	vacuolar iron transporter 1
scaffoldA06	46184995	46270653	0.806666	21.7902	BnaA06T0407300ZS	AT2G01810	NA	RING/FYVE/PHD zinc finger superfamily protein
scaffoldA06	46184995	46270653	0.806666	21.7902	BnaA06T0407400ZS	AT2G01818	NA	PLATZ transcription factor family protein
scaffoldA06	46184995	46270653	0.806666	21.7902	BnaA06T0407500ZS	NA	NA	NA
scaffoldA06	46184995	46270653	0.806666	21.7902	BnaA06T0407600ZS	AT2G01820	NA	Leucine-rich repeat protein kinase family protein
scaffoldA06	46184995	46270653	0.806666	21.7902	BnaA06T0407700ZS	NA	NA	NA
scaffoldA06	46184995	46270653	0.806666	21.7902	BnaA06T0407800ZS	AT2G01830	WOL	CHASE domain containing histidine kinase protein
scaffoldA06	46184995	46270653	0.806666	21.7902	BnaA06T0407900ZS	NA	NA	NA
scaffoldA06	46184995	46270653	0.806666	21.7902	BnaA06T0408000ZS	AT2G01720	NA	Ribophorin I
scaffoldA06	46184995	46270653	0.806666	21.7902	BnaA06T0408100ZS	AT2G01690	NA	ARM repeat superfamily protein
scaffoldA07	10893378	10964092	0.599114	24.2014	BnaA07T0059100ZS	AT2G04270	RNEE/G	RNAse E/G-like protein
scaffoldA07	10893378	10964092	0.599114	24.2014	BnaA07T0059300ZS	AT2G04240	XERICO	RING/U-box superfamily protein
scaffoldA07	10893378	10964092	0.599114	24.2014	BnaA07T0059400ZS.2	NA	NA	NA
scaffoldA07	10893378	10964092	0.599114	24.2014	BnaA07T0059400ZS	NA	NA	NA
scaffoldA07	10893378	10964092	0.599114	24.2014	BnaA07T0059400ZS.1	AT2G04235	NA	hypothetical protein
scaffoldA07	10893378	10964092	0.599114	24.2014	BnaA07T0059400ZS.3	NA	NA	NA
scaffoldA07	10893378	10964092	0.599114	24.2014	BnaA07T0059500ZS	AT2G04220	NA	DUF868 family protein (DUF868)
scaffoldA07	10893378	10964092	0.599114	24.2014	BnaA07T0059600ZS	NA	NA	NA
scaffoldA07	21933987	22034931	0.490758	18.1136	BnaA07T0207100ZS	AT3G59100	GSL11	glucan synthase-like 11
scaffoldA07	21933987	22034931	0.490758	18.1136	BnaA07T0207200ZS	AT3G59110	NA	Protein kinase superfamily protein
scaffoldA07	21933987	22034931	0.490758	18.1136	BnaA07T0207300ZS	AT3G59150	NA	F-box/RNI superfamily protein
scaffoldA07	21933987	22034931	0.490758	18.1136	BnaA07T0207400ZS	AT3G59150	NA	F-box/RNI superfamily protein
scaffoldA07	21933987	22034931	0.490758	18.1136	BnaA07T0207500ZS	AT3G59260	NA	pirin
scaffoldA07	21933987	22034931	0.490758	18.1136	BnaA07T0207600ZS	AT3G59270	NA	FBD-like domain family protein
scaffoldA07	21933987	22034931	0.490758	18.1136	BnaA07T0207700ZS	AT3G59280	TXR1	Protein Transporter%2C Pam16
scaffoldA07	21933987	22034931	0.490758	18.1136	BnaA07T0207800ZS	AT3G59300	NA	Pentatricopeptide repeat (PPR) superfamily protein
scaffoldA07	21933987	22034931	0.490758	18.1136	BnaA07T0207900ZS	AT3G59350	NA	Protein kinase superfamily protein
scaffoldA07	21933987	22034931	0.490758	18.1136	BnaA07T0208000ZS	AT3G59390	NA	glycosyltransferase family protein
scaffoldA07	21933987	22034931	0.490758	18.1136	BnaA07T0208100ZS	AT3G59400	GUN4	protein GENOMES UNCOUPLED 4
scaffoldA07	21933987	22034931	0.490758	18.1136	BnaA07T0208200ZS	AT3G59440	NA	Calcium-binding EF-hand family protein
scaffoldA07	21933987	22034931	0.490758	18.1136	BnaA07T0208300ZS	AT3G59470	NA	Far-red impaired responsive (FAR1) family protein
scaffoldA07	21933987	22034931	0.490758	18.1136	BnaA07T0208400ZS	AT3G59480	NA	pfkB-like carbohydrate kinase family protein
scaffoldA07	21933987	22034931	0.490758	18.1136	BnaA07T0208500ZS	AT3G59500	NA	Integral membrane HRF1 family protein
scaffoldA07	21933987	22034931	0.490758	18.1136	BnaA07T0208600ZS	AT3G59510	NA	Leucine-rich repeat (LRR) family protein
scaffoldA07	21933987	22034931	0.490758	18.1136	BnaA07T0208700ZS	AT3G59540	NA	Ribosomal L38e protein family
scaffoldA07	21933987	22034931	0.490758	18.1136	BnaA07T0208800ZS	AT3G59650	NA	mitochondrial ribosomal protein L51/S25/CI-B8 family protein
scaffoldA07	21933987	22034931	0.490758	18.1136	BnaA07T0208900ZS	AT3G59660	NA	C2 domain-containing protein / GRAM domain-containing protein
scaffoldA07	23292006	23310103	0.622475	41.2736	BnaA07T0234600ZS	AT1G78600	LZF1	light-regulated zinc finger protein 1
scaffoldA07	23292006	23310103	0.622475	41.2736	BnaA07T0234700ZS	AT1G78430	RIP4	ROP interactive partner 2
scaffoldA07	23292006	23310103	0.622475	41.2736	BnaA07T0234800ZS	AT1G78420	NA	RING/U-box superfamily protein
scaffoldA07	23292006	23310103	0.622475	41.2736	BnaA07T0234900ZS	AT1G78420	NA	RING/U-box superfamily protein
scaffoldA07	23292006	23310103	0.622475	41.2736	BnaA07T0235000ZS	AT1G78410	NA	VQ motif-containing protein
scaffoldA07	23493743	23497192	0.485347	54.1941	BnaA07T0238100ZS	AT1G77710	CCP2	ubiquitin-fold modifier
scaffoldA07	23493743	23497192	0.485347	54.1941	BnaA07T0238200ZS	AT1G77700	NA	Pathogenesis-related thaumatin superfamily protein
scaffoldA08	615739	663259	0.528693	24.5859	BnaA08T0008000ZS	NA	NA	NA
scaffoldA08	615739	663259	0.528693	24.5859	BnaA08T0008100ZS	AT1G55160	NA	WAS/WASL-interacting family protein
scaffoldA08	615739	663259	0.528693	24.5859	BnaA08T0008200ZS	AT1G55150	RH20	DEA(D/H)-box RNA helicase family protein
scaffoldA08	15193241	15220639	0.448111	38.8129	BnaA08T0089800ZS	AT4G14630	GLP9	germin-like protein 9
scaffoldA08	15193241	15220639	0.448111	38.8129	BnaA08T0089900ZS	NA	NA	NA
scaffoldA08	15193241	15220639	0.448111	38.8129	BnaA08T0090000ZS	AT4G14640	CAM8	calmodulin 8
scaffoldA08	22859546	22859880	0.484725	43.3645	BnaA08T0204900ZS	NA	NA	NA
scaffoldA09	8957834	8988416	0.503163	17.3822	BnaA09T0147400ZS	AT1G63860	NA	Disease resistance protein (TIR-NBS-LRR class) family
scaffoldA09	8957834	8988416	0.503163	17.3822	BnaA09T0147500ZS	AT1G63860	NA	Disease resistance protein (TIR-NBS-LRR class) family
scaffoldA09	8957834	8988416	0.503163	17.3822	BnaA09T0147600ZS	AT1G63860	NA	Disease resistance protein (TIR-NBS-LRR class) family
scaffoldA09	8957834	8988416	0.503163	17.3822	BnaA09T0147700ZS	AT1G63850	NA	BTB/POZ domain-containing protein
scaffoldA09	15997124	16133660	0.611372	24.5902	BnaA09T0224600ZS	AT2G03520	UPS4	ureide permease 4
scaffoldA09	15997124	16133660	0.611372	24.5902	BnaA09T0224700ZS	NA	NA	NA
scaffoldA09	15997124	16133660	0.611372	24.5902	BnaA09T0224800ZS	NA	NA	NA
scaffoldA09	15997124	16133660	0.611372	24.5902	BnaA09T0224900ZS	NA	NA	NA
scaffoldA09	15997124	16133660	0.611372	24.5902	BnaA09T0225000ZS	NA	NA	NA
scaffoldA09	15997124	16133660	0.611372	24.5902	BnaA09T0225100ZS	AT2G03667	NA	Asparagine synthase family protein
scaffoldA09	15997124	16133660	0.611372	24.5902	BnaA09T0225200ZS	NA	NA	NA
scaffoldA09	15997124	16133660	0.611372	24.5902	BnaA09T0225300ZS	NA	NA	NA
scaffoldA09	15997124	16133660	0.611372	24.5902	BnaA09T0225400ZS	AT2G03670	CDC48B	cell division cycle 48B
scaffoldA09	15997124	16133660	0.611372	24.5902	BnaA09T0225500ZS	AT2G03680	SPR1	spiral1
scaffoldA09	15997124	16133660	0.611372	24.5902	BnaA09T0225600ZS	AT2G03690	NA	coenzyme Q biosynthesis Coq4 family protein / ubiquinone biosynthesis Coq4 family protein
scaffoldA09	15997124	16133660	0.611372	24.5902	BnaA09T0225700ZS	NA	NA	NA
scaffoldA09	15997124	16133660	0.611372	24.5902	BnaA09T0225800ZS	AT2G03710	SEP4	K-box region and MADS-box transcription factor family protein
scaffoldA09	15997124	16133660	0.611372	24.5902	BnaA09T0225900ZS	AT2G03720	MRH6	Adenine nucleotide alpha hydrolases-like superfamily protein
scaffoldA09	15997124	16133660	0.611372	24.5902	BnaA09T0226000ZS	NA	NA	NA
scaffoldA09	16228727	16428672	0.727927	28.7392	BnaA09T0226700ZS	NA	NA	NA
scaffoldA09	16228727	16428672	0.727927	28.7392	BnaA09T0226800ZS	AT2G04038	bZIP48	basic leucine-zipper 48
scaffoldA09	16228727	16428672	0.727927	28.7392	BnaA09T0226900ZS	NA	NA	NA
scaffoldA09	16228727	16428672	0.727927	28.7392	BnaA09T0227000ZS	NA	NA	NA
scaffoldA09	16228727	16428672	0.727927	28.7392	BnaA09T0227100ZS	NA	NA	NA
scaffoldA09	16228727	16428672	0.727927	28.7392	BnaA09T0227200ZS	AT3G25590	NA	micronuclear linker histone polyprotein-like protein
scaffoldA09	16228727	16428672	0.727927	28.7392	BnaA09T0227300ZS	AT3G25600	NA	Calcium-binding EF-hand family protein
scaffoldA09	16228727	16428672	0.727927	28.7392	BnaA09T0227400ZS	AT3G25660	NA	Amidase family protein
scaffoldA09	16228727	16428672	0.727927	28.7392	BnaA09T0227500ZS	AT3G25680	NA	SLH domain protein
scaffoldA09	16228727	16428672	0.727927	28.7392	BnaA09T0227600ZS	NA	NA	NA
scaffoldA09	16228727	16428672	0.727927	28.7392	BnaA09T0227700ZS	NA	NA	NA
scaffoldA09	16228727	16428672	0.727927	28.7392	BnaA09T0227800ZS	NA	NA	NA
scaffoldA09	16228727	16428672	0.727927	28.7392	BnaA09T0227900ZS	NA	NA	NA
scaffoldA09	16228727	16428672	0.727927	28.7392	BnaA09T0228000ZS	AT3G25760	AOC1	allene oxide cyclase 1
scaffoldA09	16228727	16428672	0.727927	28.7392	BnaA09T0228100ZS	NA	NA	NA
scaffoldA09	16228727	16428672	0.727927	28.7392	BnaA09T0228200ZS	AT3G25790	NA	myb-like transcription factor family protein
scaffoldA09	16228727	16428672	0.727927	28.7392	BnaA09T0228300ZS	AT3G25800	PP2AA2	protein phosphatase 2A subunit A2
scaffoldA09	16228727	16428672	0.727927	28.7392	BnaA09T0228400ZS	AT3G25800	PP2AA2	protein phosphatase 2A subunit A2
scaffoldA09	16228727	16428672	0.727927	28.7392	BnaA09T0228500ZS	AT3G25805	NA	transmembrane protein
scaffoldA09	16228727	16428672	0.727927	28.7392	BnaA09T0228600ZS	AT3G25840	NA	Protein kinase superfamily protein
scaffoldA09	16228727	16428672	0.727927	28.7392	BnaA09T0228600ZS.1	NA	NA	NA
scaffoldA09	16228727	16428672	0.727927	28.7392	BnaA09T0228700ZS	AT3G25860	LTA2	2-oxoacid dehydrogenases acyltransferase family protein
scaffoldA09	16228727	16428672	0.727927	28.7392	BnaA09T0228800ZS	AT3G25882	NIMIN-2	NIM1-interacting 2
scaffoldA09	16228727	16428672	0.727927	28.7392	BnaA09T0228900ZS	AT3G25920	RPL15	ribosomal protein L15
scaffoldA09	16228727	16428672	0.727927	28.7392	BnaA09T0229000ZS	AT3G25980	MAD2	DNA-binding HORMA family protein
scaffoldA09	16228727	16428672	0.727927	28.7392	BnaA09T0229100ZS	AT3G26000	NA	Ribonuclease inhibitor
scaffoldA09	16228727	16428672	0.727927	28.7392	BnaA09T0229200ZS	AT3G26020	NA	Protein phosphatase 2A regulatory B subunit family protein
scaffoldA09	16228727	16428672	0.727927	28.7392	BnaA09T0229300ZS	AT3G26040	NA	HXXXD-type acyl-transferase family protein
scaffoldA09	16228727	16428672	0.727927	28.7392	BnaA09T0229400ZS	AT3G26090	RGS1	REGULATOR OF G-PROTEIN SIGNALING 1
scaffoldA09	16228727	16428672	0.727927	28.7392	BnaA09T0229500ZS	AT3G26100	NA	Regulator of chromosome condensation (RCC1) family protein
scaffoldA09	16228727	16428672	0.727927	28.7392	BnaA09T0229600ZS	AT3G26110	NA	Anther-specific protein agp1-like protein
scaffoldA09	18757059	18808816	0.479203	22.7119	BnaA09T0254100ZS	AT4G10850	SWEET7	Nodulin MtN3 family protein
scaffoldA09	18757059	18808816	0.479203	22.7119	BnaA09T0254200ZS	NA	NA	NA
scaffoldA09	18757059	18808816	0.479203	22.7119	BnaA09T0254300ZS	NA	NA	NA
scaffoldA09	18757059	18808816	0.479203	22.7119	BnaA09T0254400ZS	NA	NA	NA
scaffoldA09	18757059	18808816	0.479203	22.7119	BnaA09T0254500ZS	NA	NA	NA
scaffoldA09	18757059	18808816	0.479203	22.7119	BnaA09T0254600ZS	NA	NA	NA
scaffoldA09	18757059	18808816	0.479203	22.7119	BnaA09T0254700ZS	NA	NA	NA
scaffoldA09	18757059	18808816	0.479203	22.7119	BnaA09T0254800ZS	AT4G10810	NA	hypothetical protein
scaffoldA09	18757059	18808816	0.479203	22.7119	BnaA09T0254900ZS	AT4G10800	NA	BTB/POZ domain protein
scaffoldA09	55953482	55963555	0.523691	155.723	BnaA09T0532100ZS	AT3G57810	NA	Cysteine proteinases superfamily protein
scaffoldA10	15832004	15832548	0.536519	26.9342	BnaA10T0106200ZS	AT5G54390	HL	HAL2-like protein
scaffoldA10	22523532	22678499	0.575376	77.2551	BnaA10T0213900ZS	AT5G14660	PDF1B	peptide deformylase 1B
scaffoldA10	22523532	22678499	0.575376	77.2551	BnaA10T0214000ZS	AT5G14650	NA	Pectin lyase-like superfamily protein
scaffoldA10	22523532	22678499	0.575376	77.2551	BnaA10T0214100ZS	AT5G14620	DRM2	domains rearranged methyltransferase 2
scaffoldA10	22523532	22678499	0.575376	77.2551	BnaA10T0214200ZS	AT5G14600	NA	S-adenosyl-L-methionine-dependent methyltransferases superfamily protein
scaffoldA10	22523532	22678499	0.575376	77.2551	BnaA10T0214300ZS	AT5G14580	NA	polyribonucleotide nucleotidyltransferase
scaffoldA10	22523532	22678499	0.575376	77.2551	BnaA10T0214400ZS	AT5G14550	NA	Core-2/I-branching beta-1%2C6-N-acetylglucosaminyltransferase family protein
scaffoldA10	22523532	22678499	0.575376	77.2551	BnaA10T0214500ZS	AT5G14470	NA	GHMP kinase family protein
scaffoldA10	22523532	22678499	0.575376	77.2551	BnaA10T0214600ZS	AT5G14460	NA	Pseudouridine synthase family protein
scaffoldA10	22523532	22678499	0.575376	77.2551	BnaA10T0214700ZS	AT5G14450	NA	GDSL-like Lipase/Acylhydrolase superfamily protein
scaffoldA10	22523532	22678499	0.575376	77.2551	BnaA10T0214800ZS	AT5G14420	RGLG2	RING domain ligase2
scaffoldA10	22523532	22678499	0.575376	77.2551	BnaA10T0214900ZS	AT5G14410	NA	hypothetical protein
scaffoldA10	22523532	22678499	0.575376	77.2551	BnaA10T0215000ZS	AT5G14400	CYP724A1	cytochrome P450%2C family 724%2C subfamily A%2C polypeptide 1
scaffoldA10	22523532	22678499	0.575376	77.2551	BnaA10T0215100ZS	AT5G14390	NA	alpha/beta-Hydrolases superfamily protein
scaffoldA10	22523532	22678499	0.575376	77.2551	BnaA10T0215200ZS	AT5G14380	AGP6	arabinogalactan protein 6
scaffoldA10	22523532	22678499	0.575376	77.2551	BnaA10T0215300ZS	AT5G14370	NA	CCT motif family protein
scaffoldA10	22523532	22678499	0.575376	77.2551	BnaA10T0215400ZS	AT5G14345	ENODL21	early nodulin-like protein 21
scaffoldA10	22523532	22678499	0.575376	77.2551	BnaA10T0215500ZS	AT5G14340	MYB40	myb domain protein 40
scaffoldA10	22523532	22678499	0.575376	77.2551	BnaA10T0215600ZS	AT5G14330	NA	transmembrane protein
scaffoldA10	22523532	22678499	0.575376	77.2551	BnaA10T0215700ZS	AT5G14320	EMB3137	Ribosomal protein S13/S18 family
scaffoldA10	22523532	22678499	0.575376	77.2551	BnaA10T0215800ZS	AT5G14310	CXE16	carboxyesterase 16
scaffoldA10	22523532	22678499	0.575376	77.2551	BnaA10T0215900ZS	AT5G14280	NA	DNA-binding storekeeper-like protein
scaffoldA10	22523532	22678499	0.575376	77.2551	BnaA10T0216000ZS	AT5G14260	NA	Rubisco methyltransferase family protein
scaffoldA10	22523532	22678499	0.575376	77.2551	BnaA10T0216100ZS	AT5G14240	NA	Thioredoxin superfamily protein
scaffoldA10	22523532	22678499	0.575376	77.2551	BnaA10T0216200ZS.1	NA	NA	NA
scaffoldA10	22523532	22678499	0.575376	77.2551	BnaA10T0216200ZS	AT5G14230	NA	ankyrin
scaffoldA10	22523532	22678499	0.575376	77.2551	BnaA10T0216300ZS	AT5G14220	HEMG2	Flavin containing amine oxidoreductase family
scaffoldA10	22523532	22678499	0.575376	77.2551	BnaA10T0216400ZS	AT5G14210	NA	Leucine-rich repeat protein kinase family protein
scaffoldA10	22523532	22678499	0.575376	77.2551	BnaA10T0216500ZS	AT5G14180	MPL1	Myzus persicae-induced lipase 1
scaffoldA10	22523532	22678499	0.575376	77.2551	BnaA10T0216600ZS	AT5G14170	CHC1	SWIB/MDM2 domain superfamily protein
scaffoldA10	22523532	22678499	0.575376	77.2551	BnaA10T0216700ZS	AT5G14130	NA	Peroxidase superfamily protein
scaffoldA10	22523532	22678499	0.575376	77.2551	BnaA10T0216800ZS	AT5G14120	NA	Major facilitator superfamily protein
scaffoldA10	22523532	22678499	0.575376	77.2551	BnaA10T0216900ZS	AT5G14110	NA	peroxidase (DUF 3339)
scaffoldA10	22523532	22678499	0.575376	77.2551	BnaA10T0217000ZS	AT5G14105	NA	hypothetical protein
scaffoldA10	22523532	22678499	0.575376	77.2551	BnaA10T0217100ZS	AT5G14100	ABCI11	non-intrinsic ABC protein 14
scaffoldA10	22523532	22678499	0.575376	77.2551	BnaA10T0217200ZS	AT5G14090	NA	regulator of nonsense transcript protein
scaffoldA10	22523532	22678499	0.575376	77.2551	BnaA10T0217300ZS	AT5G14080	NA	Tetratricopeptide repeat (TPR)-like superfamily protein
scaffoldA10	22523532	22678499	0.575376	77.2551	BnaA10T0217400ZS	AT5G14070	ROXY2	Thioredoxin superfamily protein
scaffoldA10	26128906	26181995	0.518217	27.812	BnaA10T0292300ZS	AT5G03260	LAC11	laccase 11
scaffoldA10	26128906	26181995	0.518217	27.812	BnaA10T0292400ZS	AT5G03250	NA	Phototropic-responsive NPH3 family protein
scaffoldA10	26128906	26181995	0.518217	27.812	BnaA10T0292500ZS	AT5G03230	NA	senescence regulator (Protein of unknown function%2C DUF584)
scaffoldA10	26128906	26181995	0.518217	27.812	BnaA10T0292600ZS	AT5G03220	NA	Mediator complex%2C subunit Med7
scaffoldA10	26128906	26181995	0.518217	27.812	BnaA10T0292700ZS	NA	NA	NA
scaffoldA10	26128906	26181995	0.518217	27.812	BnaA10T0292800ZS	AT5G03180	NA	RING/U-box superfamily protein
scaffoldA10	26128906	26181995	0.518217	27.812	BnaA10T0292900ZS	NA	NA	NA
scaffoldA10	26128906	26181995	0.518217	27.812	BnaA10T0293000ZS	AT5G03160	P58IPK	DnaJ P58IPK-like protein
scaffoldA10	26128906	26181995	0.518217	27.812	BnaA10T0293100ZS	AT5G03150	JKD	C2H2-like zinc finger protein
scaffoldA10	26128906	26181995	0.518217	27.812	BnaA10T0293200ZS	NA	NA	NA
scaffoldA10	26128906	26181995	0.518217	27.812	BnaA10T0293300ZS	AT5G03080	LPPgamma	Phosphatidic acid phosphatase (PAP2) family protein
scaffoldA10	26128906	26181995	0.518217	27.812	BnaA10T0293400ZS	AT5G03070	IMPA-9	importin alpha isoform 9
scaffoldA10	26128906	26181995	0.518217	27.812	BnaA10T0293500ZS	AT5G03060	NA	striatin-like protein
scaffoldA10	26128906	26181995	0.518217	27.812	BnaA10T0293600ZS	AT5G03050	NA	knotted 1-binding protein

## Sheet: SupTab7
Supplementary Table 7. List of flowering time related genes located in putative introgressed regions for Pak_choi into Semi-winter Rapeseed
Chr	Start	End	f_d	f_dM	Introgressed Gene	ATH	Symbol	Description
scaffoldA01	2029317	2074142	0.442083	0.187704	BnaA01T0037200ZS	AT4G34530	CIB1	CRYPTOCHROME-INTERACTING BASIC-HELIX-LOOP-HELIX 1
scaffoldA01	8841372	8945804	0.380759	0.199798	BnaA01T0150700ZS	AT4G25530	FWA, HDG6	FLOWERING WAGENINGEN, HOMEODOMAIN GLABROUS 6
scaffoldA01	9293078	9402444	0.474974	0.216605	BnaA01T0158800ZS	AT4G26440	WRKY34, MSP3	WRKY DNA-BINDING PROTEIN 34 , MICROSPORE-SPECIFIC PROMOTER 3
scaffoldA01	10382320	10560017	0.430103	0.206085	BnaA01T0175200ZS	AT4G28190	ULT1	ULTRAPETALA1
scaffoldA01	10382320	10560017	0.430103	0.206085	BnaA01T0176500ZS	AT1G50960	GA2ox7	GIBBERELLIN 2-OXIDASE 7
scaffoldA01	10784357	11018851	0.399717	0.197186	BnaA01T0182100ZS	AT4G16845	VRN2	REDUCED VERNALIZATION RESPONSE 2
scaffoldA01	35607757	37899093	0.396614	0.27044	BnaA01T0403100ZS	AT5G06600	UBP12	UBIQUITIN-SPECIFIC PROTEASE 12
scaffoldA01	35607757	37899093	0.396614	0.27044	BnaA01T0404900ZS	AT3G04030	MYR2	MYB-RELATED PROTEIN 2
scaffoldA01	35607757	37899093	0.396614	0.27044	BnaA01T0412300ZS	AT3G02885	GASA5	GAST1 PROTEIN HOMOLOG 5
scaffoldA01	35607757	37899093	0.396614	0.27044	BnaA01T0420700ZS	AT3G01460	MBD9	METHYL-CPG-BINDING DOMAIN 9
scaffoldA01	35607757	37899093	0.396614	0.27044	BnaA01T0428500ZS	AT3G07650	COL9	CONSTANS-LIKE 9
scaffoldA01	35607757	37899093	0.396614	0.27044	BnaA01T0417900ZS	AT3G01090	AKIN10, SNRK1.1	ARABIDOPSIS SNF1 KINASE HOMOLOG 10 , SNF1-RELATED PROTEIN KINASE 1.1
scaffoldA01	35607757	37899093	0.396614	0.27044	BnaA01T0420600ZS	AT3G01460	MBD9	METHYL-CPG-BINDING DOMAIN 9
scaffoldA01	35607757	37899093	0.396614	0.27044	BnaA01T0420600ZS	AT3G01460	MBD9	METHYL-CPG-BINDING DOMAIN 9
scaffoldA02	6062526	6311268	0.562921	0.215772	BnaA02T0116400ZS	AT5G57660	COL5	CONSTANS-LIKE 5
scaffoldA02	6062526	6311268	0.562921	0.215772	BnaA02T0118200ZS	AT5G57380	VIN3	VERNALIZATION INSENSITIVE 3
scaffoldA02	7200219	7362597	0.617209	0.293509	BnaA02T0133500ZS	AT1G04870	ATPRMT10	ARABIDOPSIS THALIANA PROTEIN ARGININE METHYLTRANSFERASE 10
scaffoldA02	8786844	9303529	0.421637	0.223892	BnaA02T0156900ZS	AT1G65480	FT	FLOWERING LOCUS T
scaffoldA02	8786844	9303529	0.421637	0.223892	BnaA02T0158200ZS	AT1G14920	GAI, RGA2	GIBBERELLIC ACID INSENSITIVE, RESTORATION ON GROWTH ON AMMONIA 2
scaffoldA02	9395028	9590404	0.573546	0.278154	BnaA02T0160900ZS	AT1G66650	AT-STUbl4	AT-STUbl4
scaffoldA02	9395028	9590404	0.573546	0.278154	BnaA02T0161000ZS	AT1G66650	AT-STUbl4	AT-STUbl4
scaffoldA02	15339335	15725208	0.416255	0.199218	BnaA02T0237200ZS	AT2G28830	PUB12	PLANT U-BOX 12
scaffoldA02	15339335	15725208	0.416255	0.199218	BnaA02T0237500ZS	AT1G79430	APL, WDY, FE	ALTERED PHLOEM DEVELOPMENT, WOODY, FE
scaffoldA02	17051616	17360971	0.481667	0.256735	BnaA02T0257500ZS	AT4G03090	AtNDX	NODULIN HOMEOBOX
scaffoldA02	19366176	20905901	0.373322	0.255025	BnaA02T0274200ZS	AT1G60220	OTS1, ULP1D	OVERLY TOLERANT TO SALT 1, UB-LIKE PROTEASE 1D
scaffoldA02	19366176	20905901	0.373322	0.255025	BnaA02T0274100ZS	AT1G60220	OTS1, ULP1D	OVERLY TOLERANT TO SALT 1, UB-LIKE PROTEASE 1D
scaffoldA02	24983092	25963614	0.30223	0.231501	BnaA02T0286300ZS	AT5G44160	IDD8, NUC	INDETERMINATE DOMAIN 8, NUTCRACKER
scaffoldA02	24983092	25963614	0.30223	0.231501	BnaA02T0286500ZS	AT5G44190	GLK2	GOLDEN2-LIKE 2
scaffoldA02	26633369	26753516	0.486146	0.297837	BnaA02T0298300ZS	AT5G46210	CUL4	CULLIN 4
scaffoldA03	1669036	2025581	0.459327	0.226847	BnaA03T0039200ZS	AT5G10140	FLC, AGL25, FLF	FLOWERING LOCUS C, AGAMOUS-LIKE 25, FLOWERING LOCUS F
scaffoldA03	3590631	3676779	0.311663	0.204451	BnaA03T0074800ZS	AT5G17690	TFL2, LHP1	TERMINAL FLOWER 2, LIKE HETEROCHROMATIN PROTEIN 1
scaffoldA03	7250609	7392995	0.356888	0.202865	BnaA03T0144400ZS	AT5G10140	FLC, AGL25, FLF	FLOWERING LOCUS C, AGAMOUS-LIKE 25, FLOWERING LOCUS F
scaffoldA03	11610734	11713233	0.434885	0.214401	BnaA03T0224100ZS	AT2G46340	SPA1	SPA1-RELATED 1
scaffoldA03	11610734	11713233	0.434885	0.214401	BnaA03T0224200ZS	AT2G46340	SPA1	SPA1-RELATED 1
scaffoldA03	15499277	15593860	0.35194	0.193494	BnaA03T0295200ZS	AT3G04610	FLK	FLOWERING LOCUS KH DOMAIN
scaffoldA03	16715334	16839958	0.464146	0.233073	BnaA03T0318500ZS	AT3G10390	FLD, RSI1	FLOWERING LOCUS D , REDUCED SYSTEMIC IMMUNITY 1
scaffoldA03	25083906	25534434	0.557043	0.242115	BnaA03T0465000ZS	AT4G22140	EBS	EARLY BOLTING IN SHORT DAYS
scaffoldA03	25634985	25977670	0.648602	0.285238	BnaA03T0470000ZS	AT4G22950	AGL19	AGAMOUS-LIKE 19
scaffoldA03	25634985	25977670	0.648602	0.285238	BnaA03T0471000ZS	AT4G23100	CAD2, RML1, GSH1	CADMIUM SENSITIVE 2 , ROOT MERISTEMLESS 1 , GLUTAMATE-CYSTEINE LIGASE
scaffoldA03	25634985	25977670	0.648602	0.285238	BnaA03T0471100ZS	AT4G23100	CAD2, RML1, GSH1	CADMIUM SENSITIVE 2 , ROOT MERISTEMLESS 1 , GLUTAMATE-CYSTEINE LIGASE
scaffoldA04	1388262	1456965	0.479718	0.232833	BnaA04T0021600ZS	AT3G26744	ICE1, SCRM	INDUCER OF CBF EXPRESSION 1 , SCREAM
scaffoldA04	15765639	15978756	0.44415	0.221394	BnaA04T0145300ZS	AT2G22370	MED18	MEDIATOR 18
scaffoldA04	16381590	17014738	0.479736	0.241092	BnaA04T0153900ZS	AT2G23380	CLF, SDG1	CURLY LEAF , SETDOMAIN GROUP 1
scaffoldA04	16381590	17014738	0.479736	0.241092	BnaA04T0156000ZS	AT2G23740	SUVR5	SU(VAR)3-9-RELATED PROTEIN 5
scaffoldA04	16381590	17014738	0.479736	0.241092	BnaA04T0154000ZS	AT2G23380	CLF, SDG1	CURLY LEAF , SETDOMAIN GROUP 1
scaffoldA04	20008719	20165913	0.264543	0.187233	BnaA04T0202600ZS	AT1G80070	PRP8, SUS2, EMB33	PRE-MRNA PROCESSING 8, ABNORMAL SUSPENSOR 2, EMBRYO DEFECTIVE 33
scaffoldA04	21311286	21431546	0.423559	0.200538	BnaA04T0222200ZS	AT2G34555	GA2ox3	GIBBERELLIN 2-OXIDASE 3
scaffoldA04	24876748	24981764	0.443086	0.202326	BnaA04T0286600ZS	AT2G45430	AHL22	AT-HOOK MOTIF NUCLEAR-LOCALIZED PROTEIN 22
scaffoldA05	117850	232272	0.461134	0.351635	BnaA05T0002700ZS	AT2G47700	RFI2	RED AND FAR-RED INSENSITIVE 2
scaffoldA05	773923	941269	0.453619	0.200534	BnaA05T0011400ZS	AT2G46790	PRR9	PSEUDO-RESPONSE REGULATOR 9
scaffoldA05	2297819	2364797	0.42586	0.208088	BnaA05T0043000ZS	AT2G44150	SDG7, ASSH3	SET DOMAIN-CONTAINING PROTEIN 7, HISTONE-LYSINE N-METHYLTRANSFERASE ASHH3
scaffoldA05	2623647	2748471	0.706255	0.251793	BnaA05T0049600ZS.2	AT2G44950	HUB1	HISTONE MONO-UBIQUITINATION 1
scaffoldA05	2907487	2975264	0.524933	0.188908	BnaA05T0054200ZS	AT2G45650	AGL6	AGAMOUS-LIKE 6
scaffoldA05	2907487	2975264	0.524933	0.188908	BnaA05T0054300ZS	AT2G45660	SOC1, AGL20	SUPPRESSOR OF OVEREXPRESSION OF CO 1 , AGAMOUS-LIKE 20
scaffoldA05	9807674	10223122	0.405582	0.26367	BnaA05T0154600ZS	AT1G55325	MED13, GCT, MAB2	MEDIATOR 13, GRAND CENTRAL, MACCHI-BOU 2
scaffoldA05	43527920	44178611	0.335021	0.204051	BnaA05T0485400ZS	AT3G03450	RGL2	RGA-LIKE PROTEIN 2
scaffoldA05	43527920	44178611	0.335021	0.204051	BnaA05T0486300ZS	AT3G03450	RGL2	RGA-LIKE PROTEIN 2
scaffoldA06	370716	534869	0.530416	0.342631	BnaA06T0005000ZS	AT1G55325	MED13, GCT, MAB2	MEDIATOR 13, GRAND CENTRAL, MACCHI-BOU 2
scaffoldA06	1718609	1824469	0.483306	0.25472	BnaA06T0025300ZS	AT1G51140	FBH3, AKS1, BHLH122	FLOWERING BHLH 3 , ABA-RESPONSIVE KINASE SUBSTRATE 1 , BASIC HELIX-LOOP-HELIX 122
scaffoldA06	7348095	7452274	0.514717	0.263663	BnaA06T0126600ZS	AT1G18450	ARP4	ACTIN-RELATED PROTEIN 4
scaffoldA06	35256286	35384729	0.771597	0.381637	BnaA06T0256500ZS.6	AT3G43920	DCL3	DICER-LIKE 3
scaffoldA06	40475339	40677303	0.301615	0.223049	BnaA06T0319000ZS	AT2G17290	CPK6	CALCIUM DEPENDENT PROTEIN KINASE 6
scaffoldA06	43195061	43226976	0.27038	0.18903	BnaA06T0359200ZS	AT5G49020	PRMT4A	PROTEIN ARGININE METHYLTRANSFERASE 4A
scaffoldA06	43195061	43226976	0.27038	0.18903	BnaA06T0359200ZS	AT5G49020	PRMT4A	PROTEIN ARGININE METHYLTRANSFERASE 4A
scaffoldA06	43195061	43226976	0.27038	0.18903	BnaA06T0359500ZS	AT5G24860	FPF1	FLOWERING PROMOTING FACTOR 1
scaffoldA06	44726074	44988949	0.503531	0.235227	BnaA06T0388000ZS	AT3G26744	ICE1, SCRM	INDUCER OF CBF EXPRESSION 1 , SCREAM
scaffoldA06	45306131	45598092	0.5007	0.271294	BnaA06T0396500ZS	AT2G03500	EFM	EARLY FLOWERING MYB FLOWERING
scaffoldA06	45821422	46011563	0.561171	0.293046	BnaA06T0401700ZS	AT2G02760	UBC2	UBIQUITIN CARRIER PROTEIN 2
scaffoldA06	46098024	46456562	0.644394	0.24011	BnaA06T0406800ZS	AT5G57380	VIN3	VERNALIZATION INSENSITIVE 3
scaffoldA06	46098024	46456562	0.644394	0.24011	BnaA06T0409200ZS	AT2G01570	RGA1	REPRESSOR OF GA1-3 1
scaffoldA07	796907	969704	0.316654	0.192035	BnaA07T0011200ZS	AT2G19520	FVE, MSI4	FVE , MULTICOPY SUPPRESSOR OF IRA1 4
scaffoldA07	6238588	6655308	0.285939	0.195894	BnaA07T0050400ZS	AT5G16320	FRL1, SUF8	FRIGIDA LIKE 1, SUPPRESSOR OF FRI 8
scaffoldA07	19061276	19512047	0.704473	0.203444	BnaA07T0163100ZS	AT2G28550	TOE1, RAP2.7	TARGET OF EARLY ACTIVATION TAGGED 1 , RELATED TO AP2.7
scaffoldA07	19694967	19817912	0.615176	0.189673	BnaA07T0171100ZS	AT5G39660	CDF2	CYCLING DOF FACTOR 2
scaffoldA07	26081685	26260143	0.545002	0.245812	BnaA07T0282700ZS	AT4G20370	TSF	TWIN SISTER OF FT
scaffoldA07	30764363	30957147	0.410877	0.192549	BnaA07T0363600ZS	AT1G76710	SDG26, ASHH1	SET DOMAIN GROUP 26, ASH1-RELATED PROTEIN 1
scaffoldA07	30764363	30957147	0.410877	0.192549	BnaA07T0363700ZS	AT1G76710	SDG26, ASHH1	SET DOMAIN GROUP 26, ASH1-RELATED PROTEIN 1
scaffoldA08	493705	644676	0.375875	0.282989	BnaA08T0007100ZS	AT1G55250	HUB2	HISTONE MONO-UBIQUITINATION 2
scaffoldA08	17594032	17769157	0.482855	0.203271	BnaA08T0121800ZS	AT4G21200	GA2ox8	GIBBERELLIN 2-OXIDASE 8
scaffoldA09	1956724	2007988	0.382959	0.19445	BnaA09T0030200ZS	AT4G03090	AtNDX	NODULIN HOMEOBOX
scaffoldA09	1956724	2007988	0.382959	0.19445	BnaA09T0030300ZS	AT4G03090	AtNDX	NODULIN HOMEOBOX
scaffoldA09	4842635	4935907	0.382134	0.230982	BnaA09T0082500ZS	AT5G63110	HDA6, RTS1	HISTONE DEACETYLASE 6, RNA-MEDIATED TRANSCRIPTIONAL SILENCING 1
scaffoldA09	4842635	4935907	0.382134	0.230982	BnaA09T0082600ZS	AT5G63110	HDA6, RTS1	HISTONE DEACETYLASE 6, RNA-MEDIATED TRANSCRIPTIONAL SILENCING 1
scaffoldA09	5107928	5205095	0.419173	0.228763	BnaA09T0088800ZS	AT5G64610	HAM1	HISTONE ACETYLTRANSFERASE OF THE MYST FAMILY 1
scaffoldA09	6661501	6969723	0.458726	0.286118	BnaA09T0113800ZS	AT2G17770	FDP, BZIP27	FD PARALOG, BASIC REGION/LEUCINE ZIPPER MOTIF 27
scaffoldA09	16115489	17032260	0.318949	0.201145	BnaA09T0234400ZS	AT4G04920	MED16, SFR6	MEDIATOR 16, SENSITIVE TO FREEZING 6
scaffoldA09	48011419	48222355	0.285976	0.198663	BnaA09T0422100ZS	AT1G28520	VOZ1	VASCULAR PLANT ONE ZINC FINGER PROTEIN 1
scaffoldA09	49445731	49808530	0.5607	0.211858	BnaA09T0438500ZS	AT1G25540	PFT1, MED25	PHYTOCHROME AND FLOWERING TIME 1, MEDIATOR25
scaffoldA09	49445731	49808530	0.5607	0.211858	BnaA09T0438900ZS	AT1G25560	TEM1, EDF1	TEMPRANILLO 1 , ETHYLENE RESPONSE DNA BINDING FACTOR 1
scaffoldA09	55024692	55837926	0.596356	0.309657	BnaA09T0528500ZS	AT3G57390	AGL18	AGAMOUS-LIKE 18
scaffoldA09	55024692	55837926	0.596356	0.309657	BnaA09T0527900ZS	AT3G57300	INO80	INOSITOL REQUIRING 80
scaffoldA09	56378434	56511645	0.434441	0.215382	BnaA09T0542400ZS	AT2G43410	FPA	FPA
scaffoldA09	56618915	56910269	0.503856	0.269426	BnaA09T0548400ZS	AT3G60250	CKB3	CASEIN KINASE II BETA SUBUNIT 3
scaffoldA09	58743573	58878093	0.634888	0.243658	BnaA09T0585500ZS	AT2G23740	SUVR5	SU(VAR)3-9-RELATED PROTEIN 5
scaffoldA09	58743573	58878093	0.634888	0.243658	BnaA09T0585500ZS	AT2G23740	SUVR5	SU(VAR)3-9-RELATED PROTEIN 5
scaffoldA09	59782122	59840964	0.373666	0.186921	BnaA09T0604500ZS	AT2G20570	GLK1, GPRI1	GOLDEN2-LIKE 1, GBFS PRO-RICH REGION-INTERACTING FACTOR 1
scaffoldA09	60001581	60031777	0.36299	0.192992	BnaA09T0608600ZS	AT2G19520	FVE, MSI4	FVE , MULTICOPY SUPPRESSOR OF IRA1 4
scaffoldA09	61842631	61878701	0.349129	0.187168	BnaA09T0644500ZS	AT1G12910	LWD1, ATAN11	LIGHT-REGULATED WD 1, ANTHOCYANIN11
scaffoldA09	62668178	62735819	0.433133	0.23211	BnaA09T0659200ZS	AT1G10120	CIB4	CRYPTOCHROME-INTERACTING BASIC-HELIX-LOOP-HELIX 4
scaffoldA10	6879331	13599795	0.59541	0.3204	BnaA10T0083600ZS	AT4G00650	FRI	FRIGIDA
scaffoldA10	6879331	13599795	0.59541	0.3204	BnaA10T0084500ZS	AT5G51230	EMF2, CYR1	EMBRYONIC FLOWER 2, CYTOKININ RESISTANT 1
scaffoldA10	6879331	13599795	0.59541	0.3204	BnaA10T0084500ZS	AT5G51230	EMF2, CYR1	EMBRYONIC FLOWER 2, CYTOKININ RESISTANT 1
scaffoldA10	15803065	15913580	0.324645	0.203599	BnaA10T0106100ZS	AT1G04870	ATPRMT10	ARABIDOPSIS THALIANA PROTEIN ARGININE METHYLTRANSFERASE 10
scaffoldA10	15803065	15913580	0.324645	0.203599	BnaA10T0106100ZS	AT1G04870	ATPRMT10	ARABIDOPSIS THALIANA PROTEIN ARGININE METHYLTRANSFERASE 10
scaffoldA10	19213410	19333869	0.606773	0.215599	BnaA10T0156800ZS.1	AT5G60410	SIZ1	ATSIZ1

## Sheet: SupTab8
Supplementary Table 8. Selective sweep regions of Swede in the A subgenome calculated by top 5% of XP-EHH and XP-CLR statistics
Chr	Start	End	XP-EHH score	XP-CLR score
scaffoldA01	1173457	1234099	0.512085	84.8025
scaffoldA01	2322900	2323017	0.438409	29.5709
scaffoldA01	2551183	2603732	0.644801	58.7715
scaffoldA01	2797769	2807359	0.55536	46.1652
scaffoldA01	3209628	3229691	0.525261	80.0884
scaffoldA01	3383696	3499147	0.729689	80.0884
scaffoldA01	5327674	5361817	0.436147	38.6972
scaffoldA01	5450023	5466562	0.651031	38.6972
scaffoldA01	6576983	6577210	0.500423	18.6419
scaffoldA01	10374838	10413398	0.60077	42.2984
scaffoldA01	26046150	26050304	0.482095	38.451
scaffoldA01	26681653	26681848	0.44218	48.512
scaffoldA01	26911813	26969044	0.481719	16.9715
scaffoldA01	27013815	27072545	0.447672	49.33
scaffoldA01	27141810	27181312	0.449513	49.33
scaffoldA01	27228676	27241531	0.450937	49.33
scaffoldA01	27367055	27367274	0.491575	101.815
scaffoldA01	27418266	27445782	0.561046	101.815
scaffoldA01	27563282	27677218	0.541931	101.815
scaffoldA01	27713926	27722561	0.567478	101.815
scaffoldA01	27756353	27765323	0.510264	101.815
scaffoldA01	27816233	27842770	0.665216	101.815
scaffoldA01	28078905	28083022	0.452723	49.0789
scaffoldA01	28235854	28302169	0.775666	49.0789
scaffoldA01	28334333	28394651	0.600226	49.0789
scaffoldA01	28437960	28437960	0.516544	49.0789
scaffoldA01	28508199	28649694	0.705246	49.0789
scaffoldA01	31901090	31908003	0.483607	45.3407
scaffoldA01	31939073	31949167	0.525368	45.3407
scaffoldA01	32850870	32890349	0.58728	32.3723
scaffoldA01	33395240	33433954	0.580958	47.211
scaffoldA01	33466423	33579905	0.663395	47.211
scaffoldA01	33810375	33812439	0.45381	15.7484
scaffoldA01	33890224	33892869	0.522159	15.7484
scaffoldA01	34372052	34372124	0.470394	13.3218
scaffoldA01	34635629	34636306	0.478328	18.7798
scaffoldA01	34686099	34686276	0.499857	18.7798
scaffoldA02	1666495	1685100	0.551978	23.4018
scaffoldA02	2658893	2671188	0.53176	18.9361
scaffoldA02	3687434	3753950	0.546154	58.3819
scaffoldA02	4120795	4218365	0.585215	77.2885
scaffoldA02	4551499	4555149	0.679358	111.928
scaffoldA02	4619120	4619120	0.546936	29.1409
scaffoldA02	4711781	4719297	0.503636	29.1409
scaffoldA02	6506647	6583660	0.630639	98.949
scaffoldA02	6897263	6897302	0.433462	30.8772
scaffoldA02	7246286	7303853	0.487214	286.154
scaffoldA02	9063693	9068799	0.451308	104.194
scaffoldA02	9766196	9771210	0.48203	40.27
scaffoldA02	10607063	10634165	0.448113	48.5545
scaffoldA02	10921326	10921574	0.462446	103.387
scaffoldA02	11874508	11874508	0.42848	34.0784
scaffoldA02	28393852	28399177	0.493692	81.8382
scaffoldA02	29518732	29590621	0.557898	44.804
scaffoldA02	29849766	29856085	0.501845	42.754
scaffoldA02	30402254	30495205	0.71846	43.7962
scaffoldA02	30837414	30839809	0.470515	22.811
scaffoldA02	32033082	32045420	0.468873	54.887
scaffoldA02	33124353	33125196	0.613836	87.9656
scaffoldA02	33308820	33344267	0.55175	87.9656
scaffoldA02	33670161	33750758	0.668624	70.8194
scaffoldA02	33877805	34032624	0.51477	70.8194
scaffoldA02	34081867	34291272	0.629739	70.8194
scaffoldA02	34993907	34994002	0.452309	18.5467
scaffoldA02	35338477	35482602	0.731211	74.0096
scaffoldA03	710668	743923	0.514574	22.8106
scaffoldA03	1214572	1214829	0.691518	30.5122
scaffoldA03	3783593	3788629	0.597392	56.2333
scaffoldA03	4487450	4487450	0.454243	39.3392
scaffoldA03	4837801	4842850	0.446576	24.4707
scaffoldA03	6330608	6362103	0.523245	23.3165
scaffoldA03	8781883	8823990	0.508309	27.7908
scaffoldA03	14575057	14685400	0.460417	74.4005
scaffoldA03	14909953	14938566	0.623041	37.6995
scaffoldA03	15017820	15035673	0.443899	37.6995
scaffoldA03	15092337	15093767	0.427295	37.6995
scaffoldA03	15542730	15542730	0.427722	20.2249
scaffoldA03	17586318	17697360	0.530212	58.0725
scaffoldA03	18844043	18867568	0.477651	45.049
scaffoldA03	19517997	19754016	0.538879	66.1437
scaffoldA03	20906077	20964811	0.542195	17.1416
scaffoldA03	21480470	21488849	0.438721	72.0257
scaffoldA03	21535169	21553846	0.566105	72.0257
scaffoldA03	22409224	22413450	0.435967	109.679
scaffoldA03	22497782	22523554	0.488594	109.679
scaffoldA03	24518676	24532989	0.506768	49.5069
scaffoldA03	25641362	25677475	0.570669	87.0076
scaffoldA03	26229290	26229426	0.436099	40.222
scaffoldA03	26800750	26800753	0.44483	40.222
scaffoldA03	27019839	27027833	0.445344	40.222
scaffoldA03	28950505	29002172	0.594981	18.5137
scaffoldA03	29301371	29304754	0.476004	19.1468
scaffoldA04	1897852	1902054	0.507208	27.953
scaffoldA04	2222679	2224497	0.447741	38.5057
scaffoldA04	2407350	2422962	0.548994	49.5244
scaffoldA04	3276312	3276647	0.420848	12.5274
scaffoldA04	3744020	3746416	0.434387	68.332
scaffoldA04	4598577	4639590	0.466283	133.772
scaffoldA04	4691655	4704081	0.464458	133.772
scaffoldA04	4761254	4775463	0.508786	133.772
scaffoldA04	4867688	4909947	0.461217	133.772
scaffoldA04	5285555	5605318	0.542516	112.774
scaffoldA04	5640649	5640658	0.476677	112.774
scaffoldA04	6175803	6175803	0.428519	58.4357
scaffoldA04	6701224	6729613	0.4491	39.7756
scaffoldA04	10338788	10340166	0.456441	15.8024
scaffoldA04	10667335	10691288	0.447459	126.359
scaffoldA04	11316521	11321292	0.553524	13.6318
scaffoldA04	11551549	11590801	0.588073	33.8074
scaffoldA04	11942341	11955875	0.479579	49.0628
scaffoldA04	12579876	12680714	0.545264	37.0063
scaffoldA04	13782423	13782908	0.442217	18.9858
scaffoldA04	14458535	14467205	0.574568	27.9755
scaffoldA04	15025539	15031304	0.476872	25.9227
scaffoldA04	16582784	16619084	0.471551	35.237
scaffoldA04	21289838	21326401	0.602498	24.1248
scaffoldA04	21475338	21475507	0.49002	24.1248
scaffoldA04	21838405	21838454	0.502054	34.6389
scaffoldA04	21925321	21928644	0.445342	34.6389
scaffoldA04	22830985	22831726	0.474582	16.7411
scaffoldA04	22865549	22882644	0.544061	16.7411
scaffoldA04	23541116	23544372	0.462627	21.7387
scaffoldA04	23597654	23630878	0.50249	21.7387
scaffoldA05	1109811	1110564	0.464172	21.5647
scaffoldA05	1233844	1234451	0.469049	48.7178
scaffoldA05	1534764	1632204	0.569199	48.7178
scaffoldA05	1827846	1870736	0.6388	48.7178
scaffoldA05	1911029	1911368	0.438129	48.7178
scaffoldA05	2822447	3109063	0.663492	98.9493
scaffoldA05	3188957	3904494	0.741102	98.9493
scaffoldA05	3953335	4054188	0.79217	89.838
scaffoldA05	4223722	4239123	0.514404	89.838
scaffoldA05	4272265	4365838	0.550132	89.838
scaffoldA05	4723457	4827624	0.494304	89.838
scaffoldA05	4962196	4962359	0.45362	89.838
scaffoldA05	6033471	6054528	0.676687	51.5575
scaffoldA05	7727345	7770719	0.500233	88.4898
scaffoldA05	11245510	11260189	0.444076	38.8093
scaffoldA05	33330094	33334648	0.496863	32.6163
scaffoldA05	35432239	35435602	0.457127	96.7946
scaffoldA05	35622586	35717712	0.702745	96.7946
scaffoldA05	35841909	35858576	0.510785	96.7946
scaffoldA05	36935386	36948255	0.500125	28.511
scaffoldA05	37220241	37367462	0.600006	89.0759
scaffoldA05	37405781	37509101	0.489748	89.0759
scaffoldA05	37620797	37657127	0.439262	111.04
scaffoldA05	37796909	37949039	0.787528	111.04
scaffoldA05	38541435	38541435	0.437816	19.367
scaffoldA05	39532109	39532109	0.458913	46.0819
scaffoldA06	4746504	4786672	0.608369	51.5606
scaffoldA06	4832433	4847183	0.450948	51.5606
scaffoldA06	6100458	6104159	0.440375	23.2215
scaffoldA06	8824563	8824855	0.445115	82.4599
scaffoldA06	9262599	9262603	0.428775	60.701
scaffoldA06	9397801	9534950	0.551126	65.7169
scaffoldA06	9815670	9911957	0.479255	20.882
scaffoldA06	9942422	9958969	0.437819	20.882
scaffoldA06	10815752	10969842	0.665982	98.0122
scaffoldA06	11116953	11210799	0.608859	98.0122
scaffoldA06	11242044	11272392	0.533272	185.829
scaffoldA06	11302610	11347419	0.575157	185.829
scaffoldA06	11440959	11586390	0.534934	185.829
scaffoldA06	11716142	11951167	0.777128	135.972
scaffoldA06	12049039	12103763	0.431197	135.972
scaffoldA06	12167405	12167405	0.421714	135.972
scaffoldA06	12447096	12448548	0.491152	106.326
scaffoldA06	12483998	12522253	0.459441	106.326
scaffoldA06	12723069	12753740	0.446187	106.326
scaffoldA06	12839584	12839584	0.443007	106.326
scaffoldA06	38089139	38096783	0.474804	12.4536
scaffoldA06	39414425	39422520	0.487789	72.8697
scaffoldA06	39488116	39539622	0.627797	72.8697
scaffoldA06	40898868	40935549	0.494956	14.9499
scaffoldA06	41542029	41598468	0.503041	48.7746
scaffoldA06	43006744	43099078	0.513072	31.1194
scaffoldA06	43199806	43206435	0.62932	31.1194
scaffoldA06	44330402	44465628	0.725678	72.2275
scaffoldA06	44518767	44535780	0.631602	72.2275
scaffoldA06	44988683	44995431	0.43455	83.9579
scaffoldA06	45409048	45421646	0.463553	189.673
scaffoldA06	45476194	45496868	0.447361	189.673
scaffoldA06	45554311	45556040	0.423962	189.673
scaffoldA06	45888996	46036972	0.568087	71.2092
scaffoldA06	46068946	46117446	0.647278	71.2092
scaffoldA06	46188655	46269171	0.744701	18.4077
scaffoldA06	46365926	46366851	0.426251	63.6003
scaffoldA06	46398267	46437197	0.5018	63.6003
scaffoldA06	46658186	46674830	0.546913	23.2302
scaffoldA06	47107771	47108755	0.446021	87.4345
scaffoldA06	47140147	47276332	0.682475	87.4345
scaffoldA07	1391774	1431682	0.738622	51.9786
scaffoldA07	1501345	1616599	0.542478	25.4021
scaffoldA07	10919127	10964092	0.581111	48.1887
scaffoldA07	13228293	13348097	0.624371	28.9177
scaffoldA07	14786636	14817563	0.546406	64.4698
scaffoldA07	15326354	15326654	0.441578	30.9437
scaffoldA07	18353589	18372238	0.429916	47.3333
scaffoldA07	18620170	18620181	0.42325	47.3333
scaffoldA07	21673606	21674547	0.433405	22.7995
scaffoldA07	22446435	22465842	0.447061	18.8952
scaffoldA07	22727407	22763932	0.537408	49.7783
scaffoldA07	22797339	22811742	0.511015	49.7783
scaffoldA07	22855818	22872180	0.443069	49.7783
scaffoldA07	22969090	23126226	0.607465	49.7783
scaffoldA07	23292871	23298643	0.490837	13.481
scaffoldA07	23437509	23439836	0.428999	26.7169
scaffoldA07	23493294	23543754	0.45125	26.7169
scaffoldA07	24861337	24942982	0.579041	138.165
scaffoldA07	25300971	25301744	0.430295	16.6365
scaffoldA07	26410390	26425639	0.481547	108.028
scaffoldA07	26968587	27009664	0.781662	14.8427
scaffoldA07	27121241	27219448	0.598355	71.7162
scaffoldA07	29023557	29027347	0.428123	61.6237
scaffoldA07	30654759	30741988	0.666791	58.0759
scaffoldA07	30816128	30816386	0.450983	58.0759
scaffoldA07	30915895	30962177	0.50059	58.0759
scaffoldA07	31073974	31090836	0.630582	28.009
scaffoldA07	31139314	31150471	0.755809	28.009
scaffoldA07	31188220	31221532	0.718635	28.009
scaffoldA07	31319818	31351652	0.438927	28.009
scaffoldA08	285001	286340	0.480245	99.5483
scaffoldA08	642880	663377	0.532874	83.5846
scaffoldA08	2497996	2508467	0.454619	26.0517
scaffoldA08	2861023	2914817	0.601994	30.5208
scaffoldA08	3156011	3157745	0.437219	18.873
scaffoldA08	3210680	3328324	0.765671	18.873
scaffoldA08	3568177	3577535	0.596678	74.2721
scaffoldA08	3704759	3704859	0.488316	74.2721
scaffoldA08	3744644	3744644	0.423739	74.2721
scaffoldA08	4049800	4049957	0.458959	115.705
scaffoldA08	4105166	4804275	0.619048	93.0132
scaffoldA08	4105166	4804275	0.619048	115.705
scaffoldA08	4992391	4999460	0.444399	69.592
scaffoldA08	5114065	5254572	0.517877	69.592
scaffoldA08	5326653	5576167	0.601671	69.592
scaffoldA08	5618601	6210662	0.662536	69.592
scaffoldA08	6241236	6490470	0.627323	37.361
scaffoldA08	6241236	6490470	0.627323	69.592
scaffoldA08	12526474	12761411	0.744856	88.1916
scaffoldA08	12863738	13113079	0.732815	80.505
scaffoldA08	13375885	13384399	0.448065	80.505
scaffoldA08	13444342	14428377	0.6405	80.505
scaffoldA08	14946280	14992319	0.481875	113.256
scaffoldA08	15027808	15058376	0.445282	113.256
scaffoldA08	15186304	15226185	0.499636	50.6833
scaffoldA08	15343978	15349156	0.60894	50.6833
scaffoldA08	16526228	16526359	0.501577	27.3487
scaffoldA08	16643614	16644840	0.456996	27.3487
scaffoldA08	21220760	21243200	0.428935	70.3444
scaffoldA08	21397635	21501547	0.618603	25.1975
scaffoldA08	22205184	22205608	0.589224	26.6081
scaffoldA08	22666439	22670747	0.476308	27.7574
scaffoldA08	22859348	22974795	0.574734	27.7574
scaffoldA08	23520668	23532350	0.50992	55.9502
scaffoldA08	24124204	24124368	0.433351	33.8191
scaffoldA08	27737070	27754813	0.429284	65.1492
scaffoldA08	27822321	27852225	0.544541	65.1492
scaffoldA09	1464679	1488990	0.706844	97.2342
scaffoldA09	1533590	1683317	0.634497	126.953
scaffoldA09	2767036	2769045	0.458726	20.2613
scaffoldA09	3934975	3937687	0.482454	28.0329
scaffoldA09	5444484	5444542	0.468583	43.9392
scaffoldA09	5672884	5729035	0.472887	62.8135
scaffoldA09	6172815	6173227	0.430586	26.8964
scaffoldA09	11043025	11110279	0.540076	91.6179
scaffoldA09	16029257	16091370	0.595153	76.1448
scaffoldA09	16308825	16341643	0.446071	24.184
scaffoldA09	16380464	16411408	0.518792	24.184
scaffoldA09	16556746	16559021	0.508343	28.8181
scaffoldA09	17174518	17199156	0.437608	22.0441
scaffoldA09	17375068	17378368	0.488775	22.0441
scaffoldA09	17631892	17655553	0.585359	99.1222
scaffoldA09	17838480	17839890	0.611963	83.8879
scaffoldA09	18013539	18191839	0.458412	83.8879
scaffoldA09	18743129	18822806	0.703776	103.394
scaffoldA09	18964200	19264432	0.711134	103.394
scaffoldA09	19515329	19595474	0.717054	103.394
scaffoldA09	19661308	19747656	0.613678	103.394
scaffoldA09	45642337	45654163	0.470898	61.3965
scaffoldA09	45708005	45710261	0.519781	61.3965
scaffoldA09	47994359	48009350	0.490533	12.8065
scaffoldA09	55045077	55046873	0.436987	60.7853
scaffoldA09	56477603	56482333	0.527618	31.8547
scaffoldA09	59298976	59303279	0.594942	43.0766
scaffoldA09	63020942	63020942	0.433757	23.5987
scaffoldA09	63191017	63198755	0.509867	23.5987
scaffoldA09	63817222	63817222	0.430917	21.5638
scaffoldA10	1696517	1735420	0.465461	42.2565
scaffoldA10	1822854	1823652	0.434096	42.2565
scaffoldA10	1864807	1886632	0.523569	42.2565
scaffoldA10	2448161	2449952	0.437661	68.3964
scaffoldA10	3354137	3430795	0.524402	47.2071
scaffoldA10	3542560	3546494	0.441706	22.0908
scaffoldA10	3598566	3700519	0.558525	22.0908
scaffoldA10	3915583	3915712	0.491158	32.5997
scaffoldA10	5888914	5889475	0.506092	28.342
scaffoldA10	15518710	15519188	0.498496	13.2236
scaffoldA10	15721737	15742444	0.577756	43.3553
scaffoldA10	19278290	19308115	0.685255	44.9305
scaffoldA10	19599227	19630421	0.587683	66.4935
scaffoldA10	19762132	19814892	0.510171	77.6423
scaffoldA10	20395023	20427447	0.467023	77.6423
scaffoldA10	20754240	20771157	0.60974	65.6599
scaffoldA10	22038637	22038994	0.474214	29.1642
scaffoldA10	23626889	23683512	0.63853	42.8578
scaffoldA10	23995763	24032331	0.609327	32.7118

## Sheet: SupTab9
Supplementary Table 9. List of genes located in putative adaptive introgressed regions for Swede
Chr	Start	End	XP-EHH score	XP-CLR score	Introgressed Gene	ATH	Symbol	Description
scaffoldA01	1173457	1234099	0.512085	84.8025	BnaA01T0019600ZS	AT4G36860	NA	LIM domain-containing protein
scaffoldA01	1173457	1234099	0.512085	84.8025	BnaA01T0019600ZS.1	NA	NA	NA
scaffoldA01	1173457	1234099	0.512085	84.8025	BnaA01T0019700ZS	AT4G36850	NA	PQ-loop repeat family protein / transmembrane family protein
scaffoldA01	1173457	1234099	0.512085	84.8025	BnaA01T0019800ZS	AT4G36820	NA	calcium uniporter (DUF607)
scaffoldA01	1173457	1234099	0.512085	84.8025	BnaA01T0019900ZS	AT4G36810	GGPS1	geranylgeranyl pyrophosphate synthase 1
scaffoldA01	1173457	1234099	0.512085	84.8025	BnaA01T0020000ZS	AT4G36800	RCE1	RUB1 conjugating enzyme 1
scaffoldA01	1173457	1234099	0.512085	84.8025	BnaA01T0020100ZS	AT4G36790	NA	Major facilitator superfamily protein
scaffoldA01	1173457	1234099	0.512085	84.8025	BnaA01T0020200ZS	AT4G36780	BEH2	BES1/BZR1 homolog 2
scaffoldA01	1173457	1234099	0.512085	84.8025	BnaA01T0020300ZS	AT4G36770	NA	UDP-Glycosyltransferase superfamily protein
scaffoldA01	1173457	1234099	0.512085	84.8025	BnaA01T0020400ZS	AT4G36760	APP1	aminopeptidase P1
scaffoldA01	1173457	1234099	0.512085	84.8025	BnaA01T0020500ZS	AT4G36750	NA	Quinone reductase family protein
scaffoldA01	1173457	1234099	0.512085	84.8025	BnaA01T0020600ZS	AT4G36740	HB40	homeobox protein 40
scaffoldA01	2797769	2807359	0.55536	46.1652	BnaA01T0051800ZS	AT4G32650	KAT3	potassium channel protein
scaffoldA01	2797769	2807359	0.55536	46.1652	BnaA01T0051900ZS	AT4G32640	NA	Sec23/Sec24 protein transport family protein
scaffoldA01	3383696	3499147	0.729689	80.0884	BnaA01T0063900ZS	AT4G31050	NA	Biotin/lipoate A/B protein ligase family
scaffoldA01	3383696	3499147	0.729689	80.0884	BnaA01T0064000ZS	AT4G31040	NA	CemA-like proton extrusion protein-like protein
scaffoldA01	3383696	3499147	0.729689	80.0884	BnaA01T0064100ZS	AT4G31020	NA	alpha/beta-Hydrolases superfamily protein
scaffoldA01	3383696	3499147	0.729689	80.0884	BnaA01T0064200ZS	AT4G31000	NA	Calmodulin-binding protein
scaffoldA01	3383696	3499147	0.729689	80.0884	BnaA01T0064300ZS	AT2G24290	NA	ubiquitin-associated protein (DUF1068)
scaffoldA01	3383696	3499147	0.729689	80.0884	BnaA01T0064400ZS	AT2G24280	NA	alpha/beta-Hydrolases superfamily protein
scaffoldA01	3383696	3499147	0.729689	80.0884	BnaA01T0064500ZS	AT2G24280	NA	alpha/beta-Hydrolases superfamily protein
scaffoldA01	3383696	3499147	0.729689	80.0884	BnaA01T0064600ZS	AT4G30993	NA	Calcineurin-like metallo-phosphoesterase superfamily protein
scaffoldA01	3383696	3499147	0.729689	80.0884	BnaA01T0064700ZS	AT4G30980	LRL2	LJRHL1-like 2
scaffoldA01	3383696	3499147	0.729689	80.0884	BnaA01T0064800ZS	AT4G30960	SIP3	SOS3-interacting protein 3
scaffoldA01	3383696	3499147	0.729689	80.0884	BnaA01T0064900ZS	AT4G30950	FAD6	fatty acid desaturase 6
scaffoldA01	3383696	3499147	0.729689	80.0884	BnaA01T0065000ZS	AT4G30930	NFD1	Ribosomal protein L21
scaffoldA01	3383696	3499147	0.729689	80.0884	BnaA01T0065100ZS.1	NA	NA	NA
scaffoldA01	3383696	3499147	0.729689	80.0884	BnaA01T0065100ZS	AT4G30920	LAP2	Cytosol aminopeptidase family protein
scaffoldA01	3383696	3499147	0.729689	80.0884	BnaA01T0065200ZS	AT4G30900	NA	DNAse I-like superfamily protein
scaffoldA01	3383696	3499147	0.729689	80.0884	BnaA01T0065300ZS	AT4G30900	NA	DNAse I-like superfamily protein
scaffoldA01	3383696	3499147	0.729689	80.0884	BnaA01T0065400ZS	AT4G30890	UBP24	ubiquitin-specific protease 24
scaffoldA01	3383696	3499147	0.729689	80.0884	BnaA01T0065500ZS	AT4G30880	NA	Bifunctional inhibitor/lipid-transfer protein/seed storage 2S albumin superfamily protein
scaffoldA01	3383696	3499147	0.729689	80.0884	BnaA01T0065600ZS	AT4G30850	HHP2	heptahelical transmembrane protein2
scaffoldA01	3383696	3499147	0.729689	80.0884	BnaA01T0065700ZS	AT4G30840	NA	Transducin/WD40 repeat-like superfamily protein
scaffoldA01	3383696	3499147	0.729689	80.0884	BnaA01T0065800ZS	AT4G30830	NA	myosin-like protein (Protein of unknown function%2C DUF593)
scaffoldA01	3383696	3499147	0.729689	80.0884	BnaA01T0065900ZS	AT4G30825	NA	Tetratricopeptide repeat (TPR)-like superfamily protein
scaffoldA01	3383696	3499147	0.729689	80.0884	BnaA01T0066000ZS	AT4G30790	NA	autophagy-like protein
scaffoldA01	3383696	3499147	0.729689	80.0884	BnaA01T0066100ZS	AT4G30790	NA	autophagy-like protein
scaffoldA01	3383696	3499147	0.729689	80.0884	BnaA01T0066200ZS	AT4G30780	NA	ATP-dependent DNA helicase
scaffoldA01	5327674	5361817	0.436147	38.6972	BnaA01T0092700ZS	AT4G18360	GOX3	Aldolase-type TIM barrel family protein
scaffoldA01	5327674	5361817	0.436147	38.6972	BnaA01T0092800ZS	AT4G18370	DEG5	DEGP protease 5
scaffoldA01	5327674	5361817	0.436147	38.6972	BnaA01T0092900ZS	AT4G18372	NA	Small nuclear ribonucleoprotein family protein
scaffoldA01	5327674	5361817	0.436147	38.6972	BnaA01T0093000ZS	AT4G18375	NA	RNA-binding KH domain-containing protein
scaffoldA01	5327674	5361817	0.436147	38.6972	BnaA01T0093100ZS	AT4G18380	NA	F-box family protein
scaffoldA01	5327674	5361817	0.436147	38.6972	BnaA01T0093200ZS	AT4G18390	TCP2	TEOSINTE BRANCHED 1%2C cycloidea and PCF transcription factor 2
scaffoldA01	5450023	5466562	0.651031	38.6972	BnaA01T0095400ZS	AT4G18530	NA	lysine ketoglutarate reductase trans-splicing-like protein%2C putative (DUF707)
scaffoldA01	5450023	5466562	0.651031	38.6972	BnaA01T0095500ZS	AT4G18540	NA	transmembrane protein
scaffoldA01	5450023	5466562	0.651031	38.6972	BnaA01T0095600ZS	AT4G18550	DSEL	alpha/beta-Hydrolases superfamily protein
scaffoldA01	10374838	10413398	0.60077	42.2984	BnaA01T0174000ZS	AT4G28040	UMAMIT33	nodulin MtN21 /EamA-like transporter family protein
scaffoldA01	10374838	10413398	0.60077	42.2984	BnaA01T0174100ZS	AT4G28050	TET7	tetraspanin7
scaffoldA01	10374838	10413398	0.60077	42.2984	BnaA01T0174200ZS	AT5G57815	NA	Cytochrome c oxidase%2C subunit Vib family protein
scaffoldA01	10374838	10413398	0.60077	42.2984	BnaA01T0174300ZS	AT4G28070	NA	AFG1-like ATPase family protein
scaffoldA01	10374838	10413398	0.60077	42.2984	BnaA01T0174400ZS	AT4G28085	NA	transmembrane protein
scaffoldA01	10374838	10413398	0.60077	42.2984	BnaA01T0174500ZS	AT4G28085	NA	transmembrane protein
scaffoldA01	10374838	10413398	0.60077	42.2984	BnaA01T0174600ZS	AT4G28088	NA	Low temperature and salt responsive protein family
scaffoldA01	10374838	10413398	0.60077	42.2984	BnaA01T0174700ZS	AT4G28100	NA	transmembrane protein
scaffoldA01	10374838	10413398	0.60077	42.2984	BnaA01T0174800ZS	AT4G28110	MYB41	myb domain protein 41
scaffoldA01	10374838	10413398	0.60077	42.2984	BnaA01T0174900ZS	AT4G28160	NA	hydroxyproline-rich glycoprotein family protein
scaffoldA01	10374838	10413398	0.60077	42.2984	BnaA01T0175000ZS	AT4G28170	NA	transmembrane protein
scaffoldA01	10374838	10413398	0.60077	42.2984	BnaA01T0175100ZS	AT4G28180	NA	hypothetical protein
scaffoldA01	10374838	10413398	0.60077	42.2984	BnaA01T0175200ZS	AT4G28190	ULT1	Developmental regulator%2C ULTRAPETALA
scaffoldA01	10374838	10413398	0.60077	42.2984	BnaA01T0175300ZS	AT4G28200	NA	U3 small nucleolar RNA-associated-like protein
scaffoldA01	10374838	10413398	0.60077	42.2984	BnaA01T0175400ZS	AT4G28210	EMB1923	embryo defective 1923
scaffoldA01	26681653	26681848	0.44218	48.512	BnaA01T0285300ZS	AT3G24300	AMT1%3B3	ammonium transporter 1%3B3
scaffoldA01	27418266	27445782	0.561046	101.815	BnaA01T0293000ZS	AT3G23280	XBAT35	hypothetical protein
scaffoldA01	27418266	27445782	0.561046	101.815	BnaA01T0293100ZS	AT3G23270	NA	Regulator of chromosome condensation (RCC1) family with FYVE zinc finger domain-containing protein
scaffoldA01	27563282	27677218	0.541931	101.815	BnaA01T0294500ZS	AT3G23175	NA	HR-like lesion-inducing protein-like protein
scaffoldA01	27563282	27677218	0.541931	101.815	BnaA01T0294600ZS	AT3G23150	ETR2	Signal transduction histidine kinase%2C hybrid-type%2C ethylene sensor
scaffoldA01	27563282	27677218	0.541931	101.815	BnaA01T0294700ZS	AT3G52370	FLA15	FASCICLIN-like arabinogalactan protein 15 precursor
scaffoldA01	27563282	27677218	0.541931	101.815	BnaA01T0294800ZS	AT3G23130	SUP	C2H2 and C2HC zinc fingers superfamily protein
scaffoldA01	27563282	27677218	0.541931	101.815	BnaA01T0294900ZS	AT2G46560	NA	transducin family protein / WD-40 repeat family protein
scaffoldA01	27563282	27677218	0.541931	101.815	BnaA01T0295000ZS	AT3G23260	NA	F-box and associated interaction domains-containing protein
scaffoldA01	27563282	27677218	0.541931	101.815	BnaA01T0295100ZS	AT3G23260	NA	F-box and associated interaction domains-containing protein
scaffoldA01	27563282	27677218	0.541931	101.815	BnaA01T0295200ZS	AT3G23100	XRCC4	DNA ligase IV-binding protein
scaffoldA01	27563282	27677218	0.541931	101.815	BnaA01T0295300ZS	AT3G23090	NA	TPX2 (targeting protein for Xklp2) protein family
scaffoldA01	27563282	27677218	0.541931	101.815	BnaA01T0295400ZS	AT3G23080	NA	Polyketide cyclase/dehydrase and lipid transport superfamily protein
scaffoldA01	27563282	27677218	0.541931	101.815	BnaA01T0295500ZS	AT3G23060	NA	RING/U-box superfamily protein
scaffoldA01	27563282	27677218	0.541931	101.815	BnaA01T0295600ZS	AT5G15930	PAM1	plant adhesion molecule 1
scaffoldA01	28334333	28394651	0.600226	49.0789	BnaA01T0303800ZS	AT3G21910	NA	cysteine-rich repeat secretory protein%2C putative (DUF26)
scaffoldA01	28334333	28394651	0.600226	49.0789	BnaA01T0303900ZS	AT1G22640	MYB3	myb domain protein 3
scaffoldA01	28334333	28394651	0.600226	49.0789	BnaA01T0304000ZS	AT3G21890	BBX31	B-box type zinc finger family protein
scaffoldA01	28334333	28394651	0.600226	49.0789	BnaA01T0304100ZS	AT3G21880	BBX10	B-box type zinc finger protein with CCT domain-containing protein
scaffoldA01	28334333	28394651	0.600226	49.0789	BnaA01T0304200ZS	AT3G21870	CYCP2%3B1	cyclin p2%3B1
scaffoldA01	28334333	28394651	0.600226	49.0789	BnaA01T0304300ZS	AT3G21865	PEX22	peroxin 22
scaffoldA01	28334333	28394651	0.600226	49.0789	BnaA01T0304400ZS	AT3G21810	NA	Zinc finger C-x8-C-x5-C-x3-H type family protein
scaffoldA01	28334333	28394651	0.600226	49.0789	BnaA01T0304500ZS	AT3G21790	NA	UDP-Glycosyltransferase superfamily protein
scaffoldA01	28334333	28394651	0.600226	49.0789	BnaA01T0304600ZS	AT3G21770	NA	Peroxidase superfamily protein
scaffoldA01	31901090	31908003	0.483607	45.3407	BnaA01T0352000ZS	AT3G14770	SWEET2	Nodulin MtN3 family protein
scaffoldA01	31901090	31908003	0.483607	45.3407	BnaA01T0352100ZS	AT3G14760	NA	transmembrane protein
scaffoldA01	31901090	31908003	0.483607	45.3407	BnaA01T0352200ZS	AT3G14740	NA	RING/FYVE/PHD zinc finger superfamily protein
scaffoldA01	31901090	31908003	0.483607	45.3407	BnaA01T0352300ZS	AT3G14730	NA	Pentatricopeptide repeat (PPR) superfamily protein
scaffoldA01	32850870	32890349	0.58728	32.3723	BnaA01T0366100ZS	AT3G12630	SAP5	A20/AN1-like zinc finger family protein
scaffoldA01	32850870	32890349	0.58728	32.3723	BnaA01T0366200ZS	AT3G12610	DRT100	Leucine-rich repeat (LRR) family protein
scaffoldA01	32850870	32890349	0.58728	32.3723	BnaA01T0366300ZS	AT3G12600	NUDT16	nudix hydrolase homolog 16
scaffoldA01	32850870	32890349	0.58728	32.3723	BnaA01T0366400ZS	AT3G12590	NA	hypothetical protein
scaffoldA01	32850870	32890349	0.58728	32.3723	BnaA01T0366400ZS.1	NA	NA	NA
scaffoldA01	32850870	32890349	0.58728	32.3723	BnaA01T0366500ZS	AT3G12570	FYD	FYD
scaffoldA01	32850870	32890349	0.58728	32.3723	BnaA01T0366600ZS	AT1G32810	NA	RING/FYVE/PHD zinc finger superfamily protein
scaffoldA01	33395240	33433954	0.580958	47.211	BnaA01T0371700ZS	AT3G11760	NA	structural maintenance of chromosomes flexible hinge domain protein
scaffoldA01	33395240	33433954	0.580958	47.211	BnaA01T0371800ZS	AT3G11750	FOLB1	Dihydroneopterin aldolase
scaffoldA01	33395240	33433954	0.580958	47.211	BnaA01T0371900ZS	AT3G11740	NA	LURP-one-like protein (DUF567)
scaffoldA01	33395240	33433954	0.580958	47.211	BnaA01T0372000ZS	AT3G11730	ATFP8	Ras-related small GTP-binding family protein
scaffoldA01	33395240	33433954	0.580958	47.211	BnaA01T0372100ZS	AT3G11710	ATKRS-1	lysyl-tRNA synthetase 1
scaffoldA01	33395240	33433954	0.580958	47.211	BnaA01T0372200ZS	AT3G11700	FLA18	FASCICLIN-like arabinogalactan protein 18 precursor
scaffoldA01	33395240	33433954	0.580958	47.211	BnaA01T0372300ZS	AT3G11690	NA	hypothetical protein
scaffoldA01	33466423	33579905	0.663395	47.211	BnaA01T0372400ZS	AT3G11680	NA	aluminum activated malate transporter family protein
scaffoldA01	33466423	33579905	0.663395	47.211	BnaA01T0372500ZS	AT3G11660	NHL1	NDR1/HIN1-like 1
scaffoldA01	33466423	33579905	0.663395	47.211	BnaA01T0372600ZS	AT3G11650	NHL2	NDR1/HIN1-like 2
scaffoldA01	33466423	33579905	0.663395	47.211	BnaA01T0372700ZS	AT3G11640	NA	transmembrane protein
scaffoldA01	33466423	33579905	0.663395	47.211	BnaA01T0372800ZS	AT3G11630	NA	Thioredoxin superfamily protein
scaffoldA01	33466423	33579905	0.663395	47.211	BnaA01T0372900ZS	AT3G11600	NA	E3 ubiquitin-protein ligase
scaffoldA01	33466423	33579905	0.663395	47.211	BnaA01T0373000ZS	AT3G11591	NA	bric-a-brac protein
scaffoldA01	33466423	33579905	0.663395	47.211	BnaA01T0373100ZS	AT3G11580	NA	AP2/B3-like transcriptional factor family protein
scaffoldA01	33466423	33579905	0.663395	47.211	BnaA01T0373200ZS	AT3G11550	CASP2	Uncharacterized protein family (UPF0497)
scaffoldA01	33466423	33579905	0.663395	47.211	BnaA01T0373300ZS	AT3G11520	CYCB1%3B3	CYCLIN B1%3B3
scaffoldA01	33466423	33579905	0.663395	47.211	BnaA01T0373400ZS	AT3G11510	NA	Ribosomal protein S11 family protein
scaffoldA01	33466423	33579905	0.663395	47.211	BnaA01T0373500ZS	AT3G11500	NA	Small nuclear ribonucleoprotein family protein
scaffoldA01	33466423	33579905	0.663395	47.211	BnaA01T0373600ZS	AT3G11490	NA	rac GTPase activating protein
scaffoldA01	33466423	33579905	0.663395	47.211	BnaA01T0373700ZS	AT3G11440	MYB65	myb domain protein 65
scaffoldA01	33466423	33579905	0.663395	47.211	BnaA01T0373800ZS	AT3G11430	GPAT5	glycerol-3-phosphate acyltransferase 5
scaffoldA01	33466423	33579905	0.663395	47.211	BnaA01T0373900ZS	AT3G11420	NA	beta-1%2C3-N-acetylglucosaminyltransferase lunatic protein%2C putative (DUF604)
scaffoldA01	33466423	33579905	0.663395	47.211	BnaA01T0374000ZS	AT3G11410	PP2CA	protein phosphatase 2CA
scaffoldA01	34686099	34686276	0.499857	18.7798	BnaA01T0384200ZS	AT3G09300	ORP3B	OSBP(oxysterol binding protein)-related protein 3B
scaffoldA02	1666495	1685100	0.551978	23.4018	BnaA02T0026900ZS	AT5G07800	NA	Flavin-binding monooxygenase family protein
scaffoldA02	1666495	1685100	0.551978	23.4018	BnaA02T0027000ZS	AT5G07870	NA	HXXXD-type acyl-transferase family protein
scaffoldA02	1666495	1685100	0.551978	23.4018	BnaA02T0027100ZS	AT5G07870	NA	HXXXD-type acyl-transferase family protein
scaffoldA02	1666495	1685100	0.551978	23.4018	BnaA02T0027200ZS	AT5G07910	NA	Leucine-rich repeat (LRR) family protein
scaffoldA02	1666495	1685100	0.551978	23.4018	BnaA02T0027300ZS	AT5G07920	DGK1	diacylglycerol kinase1
scaffoldA02	1666495	1685100	0.551978	23.4018	BnaA02T0027300ZS.1	NA	NA	NA
scaffoldA02	2658893	2671188	0.53176	18.9361	BnaA02T0047300ZS	AT5G13250	NA	RING finger protein
scaffoldA02	2658893	2671188	0.53176	18.9361	BnaA02T0047400ZS	AT5G13280	AK-LYS1	aspartate kinase 1
scaffoldA02	2658893	2671188	0.53176	18.9361	BnaA02T0047500ZS	AT5G13290	CRN	Protein kinase superfamily protein
scaffoldA02	3687434	3753950	0.546154	58.3819	BnaA02T0070900ZS	AT5G17610	NA	hypothetical protein
scaffoldA02	3687434	3753950	0.546154	58.3819	BnaA02T0071000ZS	AT5G17620	AUG7	nuclear matrix protein
scaffoldA02	3687434	3753950	0.546154	58.3819	BnaA02T0071100ZS	AT5G17690	TFL2	like heterochromatin protein (LHP1)
scaffoldA02	3687434	3753950	0.546154	58.3819	BnaA02T0071200ZS	AT5G17680	NA	disease resistance protein (TIR-NBS-LRR class)
scaffoldA02	3687434	3753950	0.546154	58.3819	BnaA02T0071300ZS	AT5G17670	NA	alpha/beta-Hydrolases superfamily protein
scaffoldA02	3687434	3753950	0.546154	58.3819	BnaA02T0071400ZS	AT5G17710	EMB1241	Co-chaperone GrpE family protein
scaffoldA02	3687434	3753950	0.546154	58.3819	BnaA02T0071500ZS	AT5G17760	NA	P-loop containing nucleoside triphosphate hydrolases superfamily protein
scaffoldA02	3687434	3753950	0.546154	58.3819	BnaA02T0071600ZS	AT5G17770	CBR	NADH:cytochrome B5 reductase 1
scaffoldA02	3687434	3753950	0.546154	58.3819	BnaA02T0071700ZS	AT5G17800	MYB56	myb domain protein 56
scaffoldA02	3687434	3753950	0.546154	58.3819	BnaA02T0071800ZS	AT5G17810	WOX12	WUSCHEL related homeobox 12
scaffoldA02	3687434	3753950	0.546154	58.3819	BnaA02T0071900ZS	AT5G17820	NA	Peroxidase superfamily protein
scaffoldA02	4120795	4218365	0.585215	77.2885	BnaA02T0078200ZS	AT5G19250	NA	Glycoprotein membrane precursor GPI-anchored
scaffoldA02	4120795	4218365	0.585215	77.2885	BnaA02T0078300ZS	AT5G19260	FAF3	FANTASTIC four-like protein (DUF3049)
scaffoldA02	4120795	4218365	0.585215	77.2885	BnaA02T0078400ZS	AT4G23440	NA	Disease resistance protein (TIR-NBS class)
scaffoldA02	4120795	4218365	0.585215	77.2885	BnaA02T0078500ZS	AT5G19290	NA	alpha/beta-Hydrolases superfamily protein
scaffoldA02	4120795	4218365	0.585215	77.2885	BnaA02T0078600ZS	AT5G19315	NA	Defensin-like (DEFL) family protein
scaffoldA02	4120795	4218365	0.585215	77.2885	BnaA02T0078700ZS	AT5G42330	NA	hypothetical protein
scaffoldA02	4120795	4218365	0.585215	77.2885	BnaA02T0078800ZS	AT3G53400	NA	peptide upstream protein
scaffoldA02	4120795	4218365	0.585215	77.2885	BnaA02T0078900ZS	AT5G19360	CPK34	calcium-dependent protein kinase 34
scaffoldA02	4120795	4218365	0.585215	77.2885	BnaA02T0079000ZS	AT5G19370	NA	rhodanese-like domain-containing protein / PPIC-type PPIASE domain-containing protein
scaffoldA02	4120795	4218365	0.585215	77.2885	BnaA02T0079100ZS	AT5G12170	CLT3	CRT (chloroquine-resistance transporter)-like transporter 3
scaffoldA02	4120795	4218365	0.585215	77.2885	BnaA02T0079200ZS	NA	NA	NA
scaffoldA02	4120795	4218365	0.585215	77.2885	BnaA02T0079200ZS.1	AT5G19390	NA	Rho GTPase activation protein (RhoGAP) with PH domain-containing protein
scaffoldA02	4120795	4218365	0.585215	77.2885	BnaA02T0079200ZS.2	NA	NA	NA
scaffoldA02	4120795	4218365	0.585215	77.2885	BnaA02T0079300ZS	AT3G52610	NA	GATA zinc finger protein
scaffoldA02	4120795	4218365	0.585215	77.2885	BnaA02T0079400ZS	AT5G19400	SMG7	Telomerase activating protein Est1
scaffoldA02	4120795	4218365	0.585215	77.2885	BnaA02T0079400ZS.1	NA	NA	NA
scaffoldA02	4120795	4218365	0.585215	77.2885	BnaA02T0079400ZS.2	NA	NA	NA
scaffoldA02	4120795	4218365	0.585215	77.2885	BnaA02T0079400ZS.3	NA	NA	NA
scaffoldA02	4120795	4218365	0.585215	77.2885	BnaA02T0079500ZS	AT5G19450	CDPK19	calcium-dependent protein kinase 19
scaffoldA02	4551499	4555149	0.679358	111.928	BnaA02T0087100ZS.1	NA	NA	NA
scaffoldA02	4551499	4555149	0.679358	111.928	BnaA02T0087100ZS	AT5G20680	TBL16	TRICHOME BIREFRINGENCE-LIKE 16
scaffoldA02	4551499	4555149	0.679358	111.928	BnaA02T0087100ZS.2	NA	NA	NA
scaffoldA02	4551499	4555149	0.679358	111.928	BnaA02T0087200ZS	AT5G20690	PRK6	Leucine-rich repeat protein kinase family protein
scaffoldA02	4619120	4619120	0.546936	29.1409	BnaA02T0088300ZS.1	NA	NA	NA
scaffoldA02	4619120	4619120	0.546936	29.1409	BnaA02T0088300ZS	AT5G21150	AGO9	Argonaute family protein
scaffoldA02	4711781	4719297	0.503636	29.1409	BnaA02T0089600ZS	AT5G22010	RFC1	replication factor C1
scaffoldA02	4711781	4719297	0.503636	29.1409	BnaA02T0089700ZS	AT5G22060	J2	DNAJ homologue 2
scaffoldA02	4711781	4719297	0.503636	29.1409	BnaA02T0089800ZS	AT5G22080	NA	Chaperone DnaJ-domain superfamily protein
scaffoldA02	6506647	6583660	0.630639	98.949	BnaA02T0121200ZS	AT5G56890	NA	Protein kinase superfamily protein
scaffoldA02	6506647	6583660	0.630639	98.949	BnaA02T0121300ZS	AT5G56870	BGAL4	beta-galactosidase 4
scaffoldA02	6506647	6583660	0.630639	98.949	BnaA02T0121400ZS	AT5G56860	GNC	GATA type zinc finger transcription factor family protein
scaffoldA02	6506647	6583660	0.630639	98.949	BnaA02T0121500ZS	AT1G27320	HK3	histidine kinase 3
scaffoldA02	6506647	6583660	0.630639	98.949	BnaA02T0121600ZS	AT5G56420	NA	F-box/RNI-like/FBD-like domains-containing protein
scaffoldA02	6506647	6583660	0.630639	98.949	BnaA02T0121700ZS	AT5G56790	NA	Protein kinase superfamily protein
scaffoldA02	6506647	6583660	0.630639	98.949	BnaA02T0121800ZS	AT5G56710	NA	Ribosomal protein L31e family protein
scaffoldA02	6506647	6583660	0.630639	98.949	BnaA02T0121900ZS	AT5G56670	NA	Ribosomal protein S30 family protein
scaffoldA02	6506647	6583660	0.630639	98.949	BnaA02T0122000ZS	AT5G56640	MIOX5	myo-inositol oxygenase 5
scaffoldA02	6506647	6583660	0.630639	98.949	BnaA02T0122100ZS	AT5G56630	PFK7	phosphofructokinase 7
scaffoldA02	9063693	9068799	0.451308	104.194	BnaA02T0156700ZS	NA	NA	NA
scaffoldA02	9063693	9068799	0.451308	104.194	BnaA02T0156700ZS.2	NA	NA	NA
scaffoldA02	9063693	9068799	0.451308	104.194	BnaA02T0156700ZS.1	AT1G65440	GTB1	global transcription factor group B1
scaffoldA02	9766196	9771210	0.48203	40.27	BnaA02T0164400ZS	AT5G40480	EMB3012	embryo defective 3012
scaffoldA02	10607063	10634165	0.448113	48.5545	BnaA02T0175100ZS	AT1G68570	NA	Major facilitator superfamily protein
scaffoldA02	10607063	10634165	0.448113	48.5545	BnaA02T0175200ZS	AT1G68585	NA	hypothetical protein
scaffoldA02	10607063	10634165	0.448113	48.5545	BnaA02T0175300ZS	AT1G68590	PSRP3/1	Ribosomal protein PSRP-3/Ycf65
scaffoldA02	10921326	10921574	0.462446	103.387	BnaA02T0179200ZS	AT1G69120	AP1	K-box region and MADS-box transcription factor family protein
scaffoldA02	32033082	32045420	0.468873	54.887	BnaA02T0362900ZS	AT5G48630	NA	Cyclin family protein
scaffoldA02	32033082	32045420	0.468873	54.887	BnaA02T0363000ZS	AT5G48640	NA	Cyclin family protein
scaffoldA02	32033082	32045420	0.468873	54.887	BnaA02T0363100ZS	AT5G48655	NA	RING/U-box superfamily protein
scaffoldA02	32033082	32045420	0.468873	54.887	BnaA02T0363200ZS	AT5G48660	NA	B-cell receptor-associated protein 31-like protein
scaffoldA02	33308820	33344267	0.55175	87.9656	BnaA02T0379900ZS	AT5G25530	NA	DNAJ heat shock family protein
scaffoldA02	33308820	33344267	0.55175	87.9656	BnaA02T0380000ZS	AT5G25510	NA	Protein phosphatase 2A regulatory B subunit family protein
scaffoldA02	33308820	33344267	0.55175	87.9656	BnaA02T0380100ZS	AT5G25500	NA	exosome complex exonuclease
scaffoldA02	33308820	33344267	0.55175	87.9656	BnaA02T0380200ZS	AT2G35740	INT3	nositol transporter 3
scaffoldA02	33308820	33344267	0.55175	87.9656	BnaA02T0380300ZS	AT5G25470	NA	AP2/B3-like transcriptional factor family protein
scaffoldA02	33308820	33344267	0.55175	87.9656	BnaA02T0380400ZS	AT5G25460	DGR2	transmembrane protein%2C putative (Protein of unknown function%2C DUF642)
scaffoldA02	33308820	33344267	0.55175	87.9656	BnaA02T0380500ZS	AT5G25450	NA	Cytochrome bd ubiquinol oxidase%2C 14kDa subunit
scaffoldA02	33308820	33344267	0.55175	87.9656	BnaA02T0380600ZS	AT5G25400	NA	Nucleotide-sugar transporter family protein
scaffoldA02	33308820	33344267	0.55175	87.9656	BnaA02T0380700ZS	AT5G25370	PLDALPHA3	phospholipase D alpha 3
scaffoldA02	33670161	33750758	0.668624	70.8194	BnaA02T0385000ZS	AT5G24530	DMR6	2-oxoglutarate (2OG) and Fe(II)-dependent oxygenase superfamily protein
scaffoldA02	33670161	33750758	0.668624	70.8194	BnaA02T0385100ZS	AT5G24500	NA	fantom protein
scaffoldA02	33670161	33750758	0.668624	70.8194	BnaA02T0385200ZS	AT1G53940	GLIP2	GDSL-motif lipase 2
scaffoldA02	33670161	33750758	0.668624	70.8194	BnaA02T0385300ZS	AT5G24470	PRR5	two-component response regulator-like protein
scaffoldA02	33670161	33750758	0.668624	70.8194	BnaA02T0385400ZS	AT5G24450	NA	Transcription factor IIIC%2C subunit 5
scaffoldA02	33670161	33750758	0.668624	70.8194	BnaA02T0385500ZS	AT1G59620	CW9	Disease resistance protein (CC-NBS-LRR class) family
scaffoldA02	33670161	33750758	0.668624	70.8194	BnaA02T0385600ZS	AT1G59218	NA	Disease resistance protein (CC-NBS-LRR class) family
scaffoldA02	33670161	33750758	0.668624	70.8194	BnaA02T0385700ZS	AT1G58602	NA	LRR and NB-ARC domains-containing disease resistance protein
scaffoldA02	33670161	33750758	0.668624	70.8194	BnaA02T0385800ZS	NA	NA	NA
scaffoldA02	33670161	33750758	0.668624	70.8194	BnaA02T0385900ZS	AT1G58807	NA	Disease resistance protein (CC-NBS-LRR class) family
scaffoldA02	33670161	33750758	0.668624	70.8194	BnaA02T0386000ZS	AT1G59620	CW9	Disease resistance protein (CC-NBS-LRR class) family
scaffoldA02	33670161	33750758	0.668624	70.8194	BnaA02T0386100ZS	AT1G59780	NA	NB-ARC domain-containing disease resistance protein
scaffoldA02	33670161	33750758	0.668624	70.8194	BnaA02T0386200ZS	AT5G24350	NA	neuroblastoma-amplified sequence protein
scaffoldA02	33670161	33750758	0.668624	70.8194	BnaA02T0386300ZS	AT5G24340	NA	3'-5' exonuclease domain-containing protein
scaffoldA02	33670161	33750758	0.668624	70.8194	BnaA02T0386400ZS	AT3G62050	NA	Putative endonuclease or glycosyl hydrolase
scaffoldA02	33877805	34032624	0.51477	70.8194	BnaA02T0388100ZS	AT3G27140	NA	Protein phosphatase 2C family protein
scaffoldA02	33877805	34032624	0.51477	70.8194	BnaA02T0388200ZS	AT5G23870	NA	Pectinacetylesterase family protein
scaffoldA02	33877805	34032624	0.51477	70.8194	BnaA02T0388300ZS	AT5G23740	RPS11-BETA	ribosomal protein S11-beta
scaffoldA02	33877805	34032624	0.51477	70.8194	BnaA02T0388400ZS	AT5G23650	NA	Homeodomain-like transcriptional regulator
scaffoldA02	33877805	34032624	0.51477	70.8194	BnaA02T0388500ZS	AT5G23630	PDR2	phosphate deficiency response 2
scaffoldA02	33877805	34032624	0.51477	70.8194	BnaA02T0388600ZS	AT5G23630	PDR2	phosphate deficiency response 2
scaffoldA02	33877805	34032624	0.51477	70.8194	BnaA02T0388700ZS	AT5G23610	NA	DYAD protein
scaffoldA02	33877805	34032624	0.51477	70.8194	BnaA02T0388800ZS	AT5G23590	NA	DNAJ heat shock N-terminal domain-containing protein
scaffoldA02	33877805	34032624	0.51477	70.8194	BnaA02T0388900ZS	AT5G23580	CDPK9	calmodulin-like domain protein kinase 9
scaffoldA02	33877805	34032624	0.51477	70.8194	BnaA02T0389000ZS	AT5G23580	CDPK9	calmodulin-like domain protein kinase 9
scaffoldA02	33877805	34032624	0.51477	70.8194	BnaA02T0389100ZS	AT5G12180	CPK17	calcium-dependent protein kinase 17
scaffoldA02	33877805	34032624	0.51477	70.8194	BnaA02T0389200ZS	AT5G23540	NA	Mov34/MPN/PAD-1 family protein
scaffoldA02	33877805	34032624	0.51477	70.8194	BnaA02T0389300ZS	AT5G08430	NA	SWIB/MDM2 and Plus-3 and GYF domain-containing protein
scaffoldA02	33877805	34032624	0.51477	70.8194	BnaA02T0389400ZS	AT5G23450	LCBK1	long-chain base (LCB) kinase 1
scaffoldA02	33877805	34032624	0.51477	70.8194	BnaA02T0389500ZS	AT5G23440	FTRA1	ferredoxin/thioredoxin reductase subunit A (variable subunit) 1
scaffoldA02	33877805	34032624	0.51477	70.8194	BnaA02T0389600ZS	AT5G23420	HMGB6	high-mobility group box 6
scaffoldA02	33877805	34032624	0.51477	70.8194	BnaA02T0389700ZS	AT5G23340	NA	RNI-like superfamily protein
scaffoldA02	33877805	34032624	0.51477	70.8194	BnaA02T0389800ZS	AT5G23280	NA	TCP family transcription factor
scaffoldA02	33877805	34032624	0.51477	70.8194	BnaA02T0389900ZS	AT5G23260	TT16	K-box region and MADS-box transcription factor family protein
scaffoldA02	33877805	34032624	0.51477	70.8194	BnaA02T0390000ZS	AT5G23230	NIC2	nicotinamidase 2
scaffoldA02	33877805	34032624	0.51477	70.8194	BnaA02T0390100ZS	AT5G23210	SCPL34	serine carboxypeptidase-like 34
scaffoldA02	33877805	34032624	0.51477	70.8194	BnaA02T0390200ZS	AT5G23200	NA	C5orf35
scaffoldA02	33877805	34032624	0.51477	70.8194	BnaA02T0390300ZS	AT5G23190	CYP86B1	cytochrome P450%2C family 86%2C subfamily B%2C polypeptide 1
scaffoldA02	33877805	34032624	0.51477	70.8194	BnaA02T0390400ZS	AT5G23160	NA	transmembrane protein
scaffoldA02	33877805	34032624	0.51477	70.8194	BnaA02T0390500ZS.1	NA	NA	NA
scaffoldA02	33877805	34032624	0.51477	70.8194	BnaA02T0390500ZS	AT5G23150	HUA2	Tudor/PWWP/MBT domain-containing protein
scaffoldA02	33877805	34032624	0.51477	70.8194	BnaA02T0390600ZS	AT5G61490	NA	transmembrane protein
scaffoldA02	33877805	34032624	0.51477	70.8194	BnaA02T0390700ZS	AT5G23040	CDF1	cell growth defect factor-like protein (DUF3353)
scaffoldA02	33877805	34032624	0.51477	70.8194	BnaA02T0390800ZS	AT5G23030	TET12	tetraspanin12
scaffoldA02	35338477	35482602	0.731211	74.0096	BnaA02T0410500ZS	AT5G64900	PROPEP1	precursor of peptide 1
scaffoldA02	35338477	35482602	0.731211	74.0096	BnaA02T0410600ZS	AT5G64905	PROPEP3	elicitor peptide 3 precursor
scaffoldA02	35338477	35482602	0.731211	74.0096	BnaA02T0410700ZS	AT2G29180	NA	transmembrane protein
scaffoldA02	35338477	35482602	0.731211	74.0096	BnaA02T0410800ZS	AT5G64960	CDKC2	cyclin dependent kinase group C2
scaffoldA02	35338477	35482602	0.731211	74.0096	BnaA02T0410900ZS	AT5G64960	CDKC2	cyclin dependent kinase group C2
scaffoldA02	35338477	35482602	0.731211	74.0096	BnaA02T0411000ZS	AT5G64970	NA	Mitochondrial substrate carrier family protein
scaffoldA02	35338477	35482602	0.731211	74.0096	BnaA02T0411100ZS	AT5G65020	ANNAT2	annexin 2
scaffoldA02	35338477	35482602	0.731211	74.0096	BnaA02T0411200ZS	AT5G65070	MAF4	K-box region and MADS-box transcription factor family protein
scaffoldA02	35338477	35482602	0.731211	74.0096	BnaA02T0411300ZS	AT5G65090	BST1	DNAse I-like superfamily protein
scaffoldA02	35338477	35482602	0.731211	74.0096	BnaA02T0411400ZS	AT5G65130	NA	Integrase-type DNA-binding superfamily protein
scaffoldA02	35338477	35482602	0.731211	74.0096	BnaA02T0411500ZS	AT5G65140	TPPJ	Haloacid dehalogenase-like hydrolase (HAD) superfamily protein
scaffoldA02	35338477	35482602	0.731211	74.0096	BnaA02T0411600ZS	AT5G65158	PLAT3	Lipase/lipooxygenase%2C PLAT/LH2 family protein
scaffoldA02	35338477	35482602	0.731211	74.0096	BnaA02T0411700ZS	AT5G65165	SDH2-3	succinate dehydrogenase 2-3
scaffoldA02	35338477	35482602	0.731211	74.0096	BnaA02T0411800ZS	AT5G65170	NA	VQ motif-containing protein
scaffoldA02	35338477	35482602	0.731211	74.0096	BnaA02T0411900ZS	AT5G65200	PUB38	plant U-box 38
scaffoldA02	35338477	35482602	0.731211	74.0096	BnaA02T0412000ZS	AT5G65205	NA	NAD(P)-binding Rossmann-fold superfamily protein
scaffoldA02	35338477	35482602	0.731211	74.0096	BnaA02T0412100ZS	AT5G65207	NA	hypothetical protein
scaffoldA02	35338477	35482602	0.731211	74.0096	BnaA02T0412200ZS	AT4G09510	CINV2	cytosolic invertase 2
scaffoldA02	35338477	35482602	0.731211	74.0096	BnaA02T0412300ZS	AT5G65210	TGA1	bZIP transcription factor family protein
scaffoldA02	35338477	35482602	0.731211	74.0096	BnaA02T0412400ZS	AT5G65220	NA	Ribosomal L29 family protein
scaffoldA02	35338477	35482602	0.731211	74.0096	BnaA02T0412500ZS	AT5G65250	NA	transmembrane protein
scaffoldA02	35338477	35482602	0.731211	74.0096	BnaA02T0412600ZS	AT5G65260	NA	RNA-binding (RRM/RBD/RNP motifs) family protein
scaffoldA02	35338477	35482602	0.731211	74.0096	BnaA02T0412700ZS	AT5G65290	NA	LMBR1-like membrane protein
scaffoldA02	35338477	35482602	0.731211	74.0096	BnaA02T0412800ZS	AT5G65300	NA	hypothetical protein
scaffoldA02	35338477	35482602	0.731211	74.0096	BnaA02T0412900ZS	AT5G65310	HB5	homeobox protein 5
scaffoldA02	35338477	35482602	0.731211	74.0096	BnaA02T0413000ZS	AT5G65320	NA	basic helix-loop-helix (bHLH) DNA-binding superfamily protein
scaffoldA02	35338477	35482602	0.731211	74.0096	BnaA02T0413100ZS	AT5G65330	AGL78	AGAMOUS-like 78
scaffoldA02	35338477	35482602	0.731211	74.0096	BnaA02T0413200ZS	AT5G65340	NA	MIZU-KUSSEI-like protein (Protein of unknown function%2C DUF617)
scaffoldA02	35338477	35482602	0.731211	74.0096	BnaA02T0413300ZS	AT5G65360	NA	Histone superfamily protein
scaffoldA02	35338477	35482602	0.731211	74.0096	BnaA02T0413400ZS	AT5G65370	NA	ENTH/ANTH/VHS superfamily protein
scaffoldA03	1214572	1214829	0.691518	30.5122	BnaA03T0025700ZS	AT5G06850	FTIP1	C2 calcium/lipid-binding plant phosphoribosyltransferase family protein
scaffoldA03	14575057	14685400	0.460417	74.4005	BnaA03T0274300ZS	AT4G01880	NA	methyltransferase
scaffoldA03	14575057	14685400	0.460417	74.4005	BnaA03T0274400ZS	AT4G01850	SAM-2	S-adenosylmethionine synthetase 2
scaffoldA03	14575057	14685400	0.460417	74.4005	BnaA03T0274500ZS	AT4G01800	AGY1	Albino or Glassy Yellow 1
scaffoldA03	14575057	14685400	0.460417	74.4005	BnaA03T0274600ZS	AT4G01790	NA	Ribosomal protein L7Ae/L30e/S12e/Gadd45 family protein
scaffoldA03	14575057	14685400	0.460417	74.4005	BnaA03T0274700ZS	AT4G01735	NA	polyhomeotic-like protein
scaffoldA03	14575057	14685400	0.460417	74.4005	BnaA03T0274800ZS	AT4G01670	NA	hypothetical protein
scaffoldA03	14575057	14685400	0.460417	74.4005	BnaA03T0274900ZS	AT4G01650	NA	Polyketide cyclase / dehydrase and lipid transport protein
scaffoldA03	14575057	14685400	0.460417	74.4005	BnaA03T0275000ZS	AT4G01630	EXPA17	expansin A17
scaffoldA03	14575057	14685400	0.460417	74.4005	BnaA03T0275100ZS	AT4G01575	NA	serine protease inhibitor%2C Kazal-type family protein
scaffoldA03	14575057	14685400	0.460417	74.4005	BnaA03T0275200ZS	AT4G01450	UMAMIT30	nodulin MtN21 /EamA-like transporter family protein
scaffoldA03	14575057	14685400	0.460417	74.4005	BnaA03T0275300ZS	AT4G01450	UMAMIT30	nodulin MtN21 /EamA-like transporter family protein
scaffoldA03	14575057	14685400	0.460417	74.4005	BnaA03T0275400ZS	AT1G55510	BCDH BETA1	branched-chain alpha-keto acid decarboxylase E1 beta subunit
scaffoldA03	14575057	14685400	0.460417	74.4005	BnaA03T0275500ZS	AT4G01450	UMAMIT30	nodulin MtN21 /EamA-like transporter family protein
scaffoldA03	15092337	15093767	0.427295	37.6995	BnaA03T0283300ZS	AT3G01530	MYB57	myb domain protein 57
scaffoldA03	15542730	15542730	0.427722	20.2249	BnaA03T0295200ZS	AT3G04610	FLK	RNA-binding KH domain-containing protein
scaffoldA03	17586318	17697360	0.530212	58.0725	BnaA03T0334000ZS	AT3G13530	MAPKKK7	mitogen-activated protein kinase kinase kinase 7
scaffoldA03	17586318	17697360	0.530212	58.0725	BnaA03T0334100ZS	AT3G13590	NA	Cysteine/Histidine-rich C1 domain family protein
scaffoldA03	17586318	17697360	0.530212	58.0725	BnaA03T0334200ZS	AT4G15390	NA	HXXXD-type acyl-transferase family protein
scaffoldA03	17586318	17697360	0.530212	58.0725	BnaA03T0334300ZS	AT3G13600	NA	calmodulin-binding family protein
scaffoldA03	17586318	17697360	0.530212	58.0725	BnaA03T0334400ZS	AT3G13620	PUT4	Amino acid permease family protein
scaffoldA03	17586318	17697360	0.530212	58.0725	BnaA03T0334500ZS	AT3G13640	ABCE1	RNAse l inhibitor protein 1
scaffoldA03	17586318	17697360	0.530212	58.0725	BnaA03T0334600ZS	AT3G13650	NA	Disease resistance-responsive (dirigent-like protein) family protein
scaffoldA03	17586318	17697360	0.530212	58.0725	BnaA03T0334700ZS	AT5G49040	NA	Disease resistance-responsive (dirigent-like protein) family protein
scaffoldA03	17586318	17697360	0.530212	58.0725	BnaA03T0334800ZS	AT2G15900	NA	phox domain-containing protein
scaffoldA03	17586318	17697360	0.530212	58.0725	BnaA03T0334900ZS	AT3G13670	NA	Protein kinase family protein
scaffoldA03	17586318	17697360	0.530212	58.0725	BnaA03T0335000ZS	AT3G13672	NA	TRAF-like superfamily protein
scaffoldA03	17586318	17697360	0.530212	58.0725	BnaA03T0335100ZS.1	AT3G13690	NA	kinase with adenine nucleotide alpha hydrolases-like domain-containing protein
scaffoldA03	17586318	17697360	0.530212	58.0725	BnaA03T0335100ZS	NA	NA	NA
scaffoldA03	17586318	17697360	0.530212	58.0725	BnaA03T0335100ZS.2	NA	NA	NA
scaffoldA03	17586318	17697360	0.530212	58.0725	BnaA03T0335200ZS	AT1G35610	NA	Cysteine/Histidine-rich C1 domain family protein
scaffoldA03	17586318	17697360	0.530212	58.0725	BnaA03T0335300ZS	AT3G13772	TMN7	transmembrane nine 7
scaffoldA03	17586318	17697360	0.530212	58.0725	BnaA03T0335400ZS	AT3G13800	NA	Metallo-hydrolase/oxidoreductase superfamily protein
scaffoldA03	17586318	17697360	0.530212	58.0725	BnaA03T0335500ZS.1	NA	NA	NA
scaffoldA03	17586318	17697360	0.530212	58.0725	BnaA03T0335500ZS	AT3G13810	IDD11	indeterminate(ID)-domain 11
scaffoldA03	17586318	17697360	0.530212	58.0725	BnaA03T0335600ZS	AT3G13860	HSP60-3A	heat shock protein 60-3A
scaffoldA03	17586318	17697360	0.530212	58.0725	BnaA03T0335700ZS	AT5G26880	AGL26	tRNA (cytidine(34)-2'-O)-methyltransferase
scaffoldA03	21535169	21553846	0.566105	72.0257	BnaA03T0399100ZS	AT1G49150	NA	transmembrane protein
scaffoldA03	21535169	21553846	0.566105	72.0257	BnaA03T0399200ZS	AT2G16720	MYB7	myb domain protein 7
scaffoldA03	21535169	21553846	0.566105	72.0257	BnaA03T0399300ZS	AT4G35000	APX3	ascorbate peroxidase 3
scaffoldA03	21535169	21553846	0.566105	72.0257	BnaA03T0399400ZS	AT2G16730	NA	glycosyl hydrolase family 35 protein
scaffoldA03	22497782	22523554	0.488594	109.679	BnaA03T0415200ZS	AT3G50170	NA	transmembrane protein%2C putative (DUF247)
scaffoldA03	22497782	22523554	0.488594	109.679	BnaA03T0415300ZS	AT3G50390	NA	Transducin/WD40 repeat-like superfamily protein
scaffoldA03	22497782	22523554	0.488594	109.679	BnaA03T0415400ZS	AT3G50400	NA	GDSL-like Lipase/Acylhydrolase superfamily protein
scaffoldA03	22497782	22523554	0.488594	109.679	BnaA03T0415500ZS	AT3G50410	OBP1	OBF binding protein 1
scaffoldA03	22497782	22523554	0.488594	109.679	BnaA03T0415600ZS	AT3G50420	NA	Pentatricopeptide repeat (PPR) superfamily protein
scaffoldA03	24518676	24532989	0.506768	49.5069	BnaA03T0451500ZS	AT4G18960	AG	K-box region and MADS-box transcription factor family protein
scaffoldA03	25641362	25677475	0.570669	87.0076	BnaA03T0466900ZS	AT4G22600	INP1	transcription factor
scaffoldA03	25641362	25677475	0.570669	87.0076	BnaA03T0467000ZS	AT4G22600	INP1	transcription factor
scaffoldA03	25641362	25677475	0.570669	87.0076	BnaA03T0467100ZS	AT4G22590	TPPG	Haloacid dehalogenase-like hydrolase (HAD) superfamily protein
scaffoldA03	25641362	25677475	0.570669	87.0076	BnaA03T0467200ZS	AT4G22620	NA	SAUR-like auxin-responsive protein family
scaffoldA03	27019839	27027833	0.445344	40.222	BnaA03T0487300ZS	AT4G25550	NA	Cleavage/polyadenylation specificity factor%2C 25kDa subunit
scaffoldA03	27019839	27027833	0.445344	40.222	BnaA03T0487400ZS	AT4G25560	LAF1	myb domain protein 18
scaffoldA03	27019839	27027833	0.445344	40.222	BnaA03T0487500ZS	AT4G25570	ACYB-2	Cytochrome b561/ferric reductase transmembrane protein family
scaffoldA03	28950505	29002172	0.594981	18.5137	BnaA03T0516500ZS	AT4G30220	RUXF	small nuclear ribonucleoprotein F
scaffoldA03	28950505	29002172	0.594981	18.5137	BnaA03T0516600ZS	AT5G47110	LIL3:2	Chlorophyll A-B binding family protein
scaffoldA03	28950505	29002172	0.594981	18.5137	BnaA03T0516700ZS	AT4G30220	RUXF	small nuclear ribonucleoprotein F
scaffoldA04	2222679	2224497	0.447741	38.5057	BnaA04T0033800ZS	AT3G56850	AREB3	ABA-responsive element binding protein 3
scaffoldA04	2407350	2422962	0.548994	49.5244	BnaA04T0036500ZS	AT3G56320	NA	PAP/OAS1 substrate-binding domain superfamily
scaffoldA04	6701224	6729613	0.4491	39.7756	BnaA04T0080000ZS	AT5G58580	ATL63	TOXICOS EN LEVADURA 63
scaffoldA04	10667335	10691288	0.447459	126.359	BnaA04T0088900ZS	AT5G35580	NA	Protein kinase superfamily protein
scaffoldA04	10667335	10691288	0.447459	126.359	BnaA04T0089000ZS	AT5G35620	LSP1	Eukaryotic initiation factor 4E protein
scaffoldA04	11316521	11321292	0.553524	13.6318	BnaA04T0094500ZS	AT5G37030	NA	P-loop containing nucleoside triphosphate hydrolases superfamily protein
scaffoldA04	12579876	12680714	0.545264	37.0063	BnaA04T0107300ZS	AT5G39430	NA	DUF1336 family protein%2C putative (DUF1336)
scaffoldA04	12579876	12680714	0.545264	37.0063	BnaA04T0107400ZS	AT5G39440	SnRK1.3	SNF1-related protein kinase 1.3
scaffoldA04	12579876	12680714	0.545264	37.0063	BnaA04T0107500ZS	AT3G62120	NA	Class II aaRS and biotin synthetases superfamily protein
scaffoldA04	12579876	12680714	0.545264	37.0063	BnaA04T0107600ZS	AT5G44630	NA	Terpenoid cyclases/Protein prenyltransferases superfamily protein
scaffoldA04	21289838	21326401	0.602498	24.1248	BnaA04T0220500ZS	AT4G04404	NA	C2H2 and C2HC zinc fingers superfamily protein
scaffoldA04	21289838	21326401	0.602498	24.1248	BnaA04T0220600ZS	AT2G34340	NA	senescence regulator (Protein of unknown function%2C DUF584)
scaffoldA04	21289838	21326401	0.602498	24.1248	BnaA04T0220700ZS	AT2G34350	NA	Nodulin-like / Major Facilitator Superfamily protein
scaffoldA04	21289838	21326401	0.602498	24.1248	BnaA04T0220800ZS	AT2G34355	NA	Major facilitator superfamily protein
scaffoldA04	21289838	21326401	0.602498	24.1248	BnaA04T0220900ZS	AT2G34380	NA	Putative adipose-regulatory protein (Seipin)
scaffoldA04	21289838	21326401	0.602498	24.1248	BnaA04T0221000ZS	AT2G34400	NA	Pentatricopeptide repeat (PPR-like) superfamily protein
scaffoldA04	21289838	21326401	0.602498	24.1248	BnaA04T0221100ZS	AT2G34410	RWA3	O-acetyltransferase family protein
scaffoldA04	21289838	21326401	0.602498	24.1248	BnaA04T0221200ZS	AT1G29930	CAB1	chlorophyll A/B binding protein 1
scaffoldA04	21289838	21326401	0.602498	24.1248	BnaA04T0221300ZS	AT2G34440	AGL29	AGAMOUS-like 29
scaffoldA04	23597654	23630878	0.50249	21.7387	BnaA04T0261200ZS	AT2G40810	ATG18C	yeast autophagy-like protein
scaffoldA04	23597654	23630878	0.50249	21.7387	BnaA04T0261300ZS	AT2G40820	NA	stomatal closure actin-binding-like protein
scaffoldA04	23597654	23630878	0.50249	21.7387	BnaA04T0261400ZS	AT2G40850	PI4K GAMMA 1	phosphoinositide 4-kinase gamma 1
scaffoldA04	23597654	23630878	0.50249	21.7387	BnaA04T0261500ZS	AT2G40880	CYSA	cystatin A
scaffoldA04	23597654	23630878	0.50249	21.7387	BnaA04T0261600ZS	AT2G40890	CYP98A3	cytochrome P450%2C family 98%2C subfamily A%2C polypeptide 3
scaffoldA04	23597654	23630878	0.50249	21.7387	BnaA04T0261700ZS	AT2G40900	UMAMIT11	nodulin MtN21 /EamA-like transporter family protein
scaffoldA04	23597654	23630878	0.50249	21.7387	BnaA04T0261800ZS	AT5G42440	NA	Protein kinase superfamily protein
scaffoldA04	23597654	23630878	0.50249	21.7387	BnaA04T0261900ZS	AT2G40930	UBP5	ubiquitin-specific protease 5
scaffoldA04	23597654	23630878	0.50249	21.7387	BnaA04T0262000ZS	AT2G40930	UBP5	ubiquitin-specific protease 5
scaffoldA04	23597654	23630878	0.50249	21.7387	BnaA04T0262100ZS	AT2G40935	NA	PLAC8 family protein
scaffoldA04	23597654	23630878	0.50249	21.7387	BnaA04T0262200ZS	AT2G40950	BZIP17	Basic-leucine zipper (bZIP) transcription factor family protein
scaffoldA05	1534764	1632204	0.569199	48.7178	BnaA05T0026200ZS	AT2G41710	NA	Integrase-type DNA-binding superfamily protein
scaffoldA05	1534764	1632204	0.569199	48.7178	BnaA05T0026300ZS	AT2G41720	EMB2654	Tetratricopeptide repeat (TPR)-like superfamily protein
scaffoldA05	1534764	1632204	0.569199	48.7178	BnaA05T0026400ZS	AT5G19172	NA	Cysteine-rich protein
scaffoldA05	1534764	1632204	0.569199	48.7178	BnaA05T0026500ZS	AT2G41730	NA	calcium-binding site protein
scaffoldA05	1534764	1632204	0.569199	48.7178	BnaA05T0026600ZS	AT2G41730	NA	calcium-binding site protein
scaffoldA05	1534764	1632204	0.569199	48.7178	BnaA05T0026700ZS	AT2G41730	NA	calcium-binding site protein
scaffoldA05	1534764	1632204	0.569199	48.7178	BnaA05T0026800ZS.1	AT2G41740	VLN2	villin 2
scaffoldA05	1534764	1632204	0.569199	48.7178	BnaA05T0026800ZS	NA	NA	NA
scaffoldA05	1534764	1632204	0.569199	48.7178	BnaA05T0026900ZS	AT2G41750	NA	DTW domain-containing protein
scaffoldA05	1534764	1632204	0.569199	48.7178	BnaA05T0027000ZS	AT2G41770	NA	transmembrane protein%2C putative (DUF288)
scaffoldA05	1534764	1632204	0.569199	48.7178	BnaA05T0027100ZS	AT2G41790	NA	Insulinase (Peptidase family M16) family protein
scaffoldA05	1534764	1632204	0.569199	48.7178	BnaA05T0027200ZS	AT2G41800	NA	imidazolonepropionase (Protein of unknown function%2C DUF642)
scaffoldA05	1534764	1632204	0.569199	48.7178	BnaA05T0027300ZS	AT2G41810	NA	imidazolonepropionase (Protein of unknown function%2C DUF642)
scaffoldA05	1534764	1632204	0.569199	48.7178	BnaA05T0027400ZS	AT2G41820	NA	Leucine-rich repeat protein kinase family protein
scaffoldA05	1534764	1632204	0.569199	48.7178	BnaA05T0027500ZS	NA	NA	NA
scaffoldA05	1534764	1632204	0.569199	48.7178	BnaA05T0027500ZS.1	AT2G41830	NA	Uncharacterized protein
scaffoldA05	1534764	1632204	0.569199	48.7178	BnaA05T0027600ZS	AT3G57490	NA	Ribosomal protein S5 family protein
scaffoldA05	1534764	1632204	0.569199	48.7178	BnaA05T0027700ZS	AT2G41850	PGAZAT	polygalacturonase ADPG2-like protein
scaffoldA05	1534764	1632204	0.569199	48.7178	BnaA05T0027800ZS	AT2G41860	CPK14	calcium-dependent protein kinase 14
scaffoldA05	1534764	1632204	0.569199	48.7178	BnaA05T0027900ZS	AT2G41870	NA	Remorin family protein
scaffoldA05	1534764	1632204	0.569199	48.7178	BnaA05T0028000ZS	AT3G57740	NA	Protein kinase superfamily protein
scaffoldA05	1534764	1632204	0.569199	48.7178	BnaA05T0028100ZS	AT3G57640	NA	Protein kinase superfamily protein
scaffoldA05	1534764	1632204	0.569199	48.7178	BnaA05T0028200ZS	AT2G41930	NA	Protein kinase superfamily protein
scaffoldA05	3188957	3904494	0.741102	98.9493	BnaA05T0059400ZS	AT2G40250	NA	SGNH hydrolase-type esterase superfamily protein
scaffoldA05	3188957	3904494	0.741102	98.9493	BnaA05T0059500ZS	AT3G22970	NA	hypothetical protein (DUF506)
scaffoldA05	3188957	3904494	0.741102	98.9493	BnaA05T0059600ZS	AT2G40230	NA	HXXXD-type acyl-transferase family protein
scaffoldA05	3188957	3904494	0.741102	98.9493	BnaA05T0059700ZS	AT2G40220	ABI4	Integrase-type DNA-binding superfamily protein
scaffoldA05	3188957	3904494	0.741102	98.9493	BnaA05T0059800ZS	AT2G40190	LEW3	UDP-Glycosyltransferase superfamily protein
scaffoldA05	3188957	3904494	0.741102	98.9493	BnaA05T0059900ZS	AT2G40180	PP2C5	phosphatase 2C5
scaffoldA05	3188957	3904494	0.741102	98.9493	BnaA05T0060000ZS	AT2G40170	GEA6	Stress induced protein
scaffoldA05	3188957	3904494	0.741102	98.9493	BnaA05T0060100ZS	AT2G40140	CZF1	zinc finger (CCCH-type) family protein
scaffoldA05	3188957	3904494	0.741102	98.9493	BnaA05T0060200ZS	NA	NA	NA
scaffoldA05	3188957	3904494	0.741102	98.9493	BnaA05T0060200ZS.1	AT2G40130	NA	Double Clp-N motif-containing P-loop nucleoside triphosphate hydrolases superfamily protein
scaffoldA05	3188957	3904494	0.741102	98.9493	BnaA05T0060300ZS	AT5G66210	CPK28	calcium-dependent protein kinase 28
scaffoldA05	3188957	3904494	0.741102	98.9493	BnaA05T0060400ZS	AT3G44960	NA	shugoshin
scaffoldA05	3188957	3904494	0.741102	98.9493	BnaA05T0060500ZS	AT2G40120	NA	Protein kinase superfamily protein
scaffoldA05	3188957	3904494	0.741102	98.9493	BnaA05T0060600ZS	AT4G03170	NA	AP2/B3-like transcriptional factor family protein
scaffoldA05	3188957	3904494	0.741102	98.9493	BnaA05T0060700ZS	AT1G30230	eEF-1Bb1	translation elongation factor EF1B/ribosomal protein S6 family protein
scaffoldA05	3188957	3904494	0.741102	98.9493	BnaA05T0060800ZS	AT2G40116	NA	Phosphoinositide-specific phospholipase C family protein
scaffoldA05	3188957	3904494	0.741102	98.9493	BnaA05T0060900ZS	AT2G40113	NA	Pollen Ole e 1 allergen and extensin family protein
scaffoldA05	3188957	3904494	0.741102	98.9493	BnaA05T0061000ZS	AT2G40100	LHCB4.3	light harvesting complex photosystem II
scaffoldA05	3188957	3904494	0.741102	98.9493	BnaA05T0061100ZS	AT2G40090	ATH9	ABC2 homolog 9
scaffoldA05	3188957	3904494	0.741102	98.9493	BnaA05T0061200ZS	AT2G40060	CLC2	Clathrin light chain protein
scaffoldA05	3188957	3904494	0.741102	98.9493	BnaA05T0061300ZS	AT2G40020	NA	Nucleolar histone methyltransferase-related protein
scaffoldA05	3188957	3904494	0.741102	98.9493	BnaA05T0061400ZS	AT2G40000	HSPRO2	ortholog of sugar beet HS1 PRO-1 2
scaffoldA05	3188957	3904494	0.741102	98.9493	BnaA05T0061500ZS	AT2G39990	EIF2	eukaryotic translation initiation factor 2
scaffoldA05	3188957	3904494	0.741102	98.9493	BnaA05T0061600ZS	AT2G39980	NA	HXXXD-type acyl-transferase family protein
scaffoldA05	3188957	3904494	0.741102	98.9493	BnaA05T0061700ZS	AT2G39980	NA	HXXXD-type acyl-transferase family protein
scaffoldA05	3188957	3904494	0.741102	98.9493	BnaA05T0061800ZS	AT2G39970	PXN	Mitochondrial substrate carrier family protein
scaffoldA05	3188957	3904494	0.741102	98.9493	BnaA05T0061900ZS	AT5G18360	NA	Disease resistance protein (TIR-NBS-LRR class) family
scaffoldA05	3188957	3904494	0.741102	98.9493	BnaA05T0062000ZS	AT2G39960	NA	Microsomal signal peptidase 25 kDa subunit (SPC25)
scaffoldA05	3188957	3904494	0.741102	98.9493	BnaA05T0062100ZS	AT2G39950	NA	flocculation protein
scaffoldA05	3188957	3904494	0.741102	98.9493	BnaA05T0062100ZS.1	NA	NA	NA
scaffoldA05	3188957	3904494	0.741102	98.9493	BnaA05T0062200ZS	AT2G39930	ISA1	isoamylase 1
scaffoldA05	3188957	3904494	0.741102	98.9493	BnaA05T0062300ZS	AT2G39920	NA	HAD superfamily%2C subfamily IIIB acid phosphatase
scaffoldA05	3188957	3904494	0.741102	98.9493	BnaA05T0062400ZS	AT2G39900	WLIM2a	GATA type zinc finger transcription factor family protein
scaffoldA05	3188957	3904494	0.741102	98.9493	BnaA05T0062500ZS	AT5G66380	FOLT1	folate transporter 1
scaffoldA05	3188957	3904494	0.741102	98.9493	BnaA05T0062600ZS	AT2G39890	PROT1	proline transporter 1
scaffoldA05	3188957	3904494	0.741102	98.9493	BnaA05T0062700ZS	AT2G39890	PROT1	proline transporter 1
scaffoldA05	3188957	3904494	0.741102	98.9493	BnaA05T0062800ZS	AT2G05642	NA	Nucleic acid-binding%2C OB-fold-like protein
scaffoldA05	3188957	3904494	0.741102	98.9493	BnaA05T0062900ZS	AT3G55730	MYB109	myb domain protein 109
scaffoldA05	3188957	3904494	0.741102	98.9493	BnaA05T0063000ZS	AT2G39870	NA	hypothetical protein
scaffoldA05	3188957	3904494	0.741102	98.9493	BnaA05T0063100ZS	AT2G39855	NA	plant/protein
scaffoldA05	3188957	3904494	0.741102	98.9493	BnaA05T0063200ZS	AT2G39840	TOPP4	type one serine/threonine protein phosphatase 4
scaffoldA05	3188957	3904494	0.741102	98.9493	BnaA05T0063300ZS	AT2G39830	DAR2	DA1-related protein 2
scaffoldA05	3188957	3904494	0.741102	98.9493	BnaA05T0063400ZS	AT2G39810	HOS1	ubiquitin-protein ligase
scaffoldA05	3188957	3904494	0.741102	98.9493	BnaA05T0063500ZS	AT2G39800	P5CS1	delta1-pyrroline-5-carboxylate synthase 1
scaffoldA05	3188957	3904494	0.741102	98.9493	BnaA05T0063500ZS.1	NA	NA	NA
scaffoldA05	3188957	3904494	0.741102	98.9493	BnaA05T0063600ZS	AT2G39795	NA	Mitochondrial glycoprotein family protein
scaffoldA05	3188957	3904494	0.741102	98.9493	BnaA05T0063700ZS	AT2G39770	CYT1	Glucose-1-phosphate adenylyltransferase family protein
scaffoldA05	3188957	3904494	0.741102	98.9493	BnaA05T0063800ZS	AT4G03170	NA	AP2/B3-like transcriptional factor family protein
scaffoldA05	3188957	3904494	0.741102	98.9493	BnaA05T0063900ZS	AT4G03170	NA	AP2/B3-like transcriptional factor family protein
scaffoldA05	3188957	3904494	0.741102	98.9493	BnaA05T0064000ZS	AT4G03170	NA	AP2/B3-like transcriptional factor family protein
scaffoldA05	3188957	3904494	0.741102	98.9493	BnaA05T0064100ZS	AT2G39750	NA	S-adenosyl-L-methionine-dependent methyltransferases superfamily protein
scaffoldA05	3188957	3904494	0.741102	98.9493	BnaA05T0064200ZS	AT2G39720	RHC2A	RING-H2 finger C2A
scaffoldA05	3188957	3904494	0.741102	98.9493	BnaA05T0064300ZS	AT2G39710	NA	Eukaryotic aspartyl protease family protein
scaffoldA05	3188957	3904494	0.741102	98.9493	BnaA05T0064400ZS	AT2G39705	RTFL8	ROTUNDIFOLIA like 8
scaffoldA05	3188957	3904494	0.741102	98.9493	BnaA05T0064500ZS	AT1G53750	RPT1A	regulatory particle triple-A 1A
scaffoldA05	3188957	3904494	0.741102	98.9493	BnaA05T0064600ZS	AT2G16400	BLH7	BEL1-like homeodomain 7
scaffoldA05	3188957	3904494	0.741102	98.9493	BnaA05T0064700ZS	AT3G57960	NA	Emsy N Terminus (ENT) domain-containing protein
scaffoldA05	3188957	3904494	0.741102	98.9493	BnaA05T0064800ZS	AT1G11900	NA	Tetratricopeptide repeat (TPR)-like superfamily protein
scaffoldA05	3188957	3904494	0.741102	98.9493	BnaA05T0064900ZS	AT2G46800	ZAT	zinc transporter
scaffoldA05	3188957	3904494	0.741102	98.9493	BnaA05T0065000ZS	AT2G39700	EXPA4	expansin A4
scaffoldA05	3188957	3904494	0.741102	98.9493	BnaA05T0065100ZS	AT2G39670	NA	Radical SAM superfamily protein
scaffoldA05	3188957	3904494	0.741102	98.9493	BnaA05T0065200ZS	AT2G39640	NA	glycosyl hydrolase family 17 protein
scaffoldA05	3188957	3904494	0.741102	98.9493	BnaA05T0065300ZS	AT2G39630	NA	Nucleotide-diphospho-sugar transferases superfamily protein
scaffoldA05	3188957	3904494	0.741102	98.9493	BnaA05T0065400ZS	AT2G39560	NA	Putative membrane lipoprotein
scaffoldA05	3188957	3904494	0.741102	98.9493	BnaA05T0065500ZS	AT2G39550	PGGT-I	Prenyltransferase family protein
scaffoldA05	3188957	3904494	0.741102	98.9493	BnaA05T0065600ZS	AT2G39518	NA	Uncharacterized protein family (UPF0497)
scaffoldA05	3188957	3904494	0.741102	98.9493	BnaA05T0065700ZS	AT2G39510	UMAMIT14	nodulin MtN21 /EamA-like transporter family protein
scaffoldA05	3188957	3904494	0.741102	98.9493	BnaA05T0065800ZS	AT2G39500	NA	hexose transporter
scaffoldA05	3188957	3904494	0.741102	98.9493	BnaA05T0065900ZS	AT2G39490	NA	F-box family protein
scaffoldA05	3188957	3904494	0.741102	98.9493	BnaA05T0066000ZS	AT2G39480	ABCB6	P-glycoprotein 6
scaffoldA05	3188957	3904494	0.741102	98.9493	BnaA05T0066000ZS.1	NA	NA	NA
scaffoldA05	3188957	3904494	0.741102	98.9493	BnaA05T0066100ZS	AT2G39470	PnsL1	PsbP-like protein 2
scaffoldA05	3188957	3904494	0.741102	98.9493	BnaA05T0066200ZS	AT2G39450	MTP11	Cation efflux family protein
scaffoldA05	3188957	3904494	0.741102	98.9493	BnaA05T0066300ZS	AT2G39445	NA	Phosphatidylinositol N-acetylglucosaminyltransferase%2C GPI19/PIG-P subunit
scaffoldA05	3188957	3904494	0.741102	98.9493	BnaA05T0066400ZS	AT3G28990	NA	Plant protein 1589 of unknown function
scaffoldA05	3188957	3904494	0.741102	98.9493	BnaA05T0066500ZS	AT2G39440	NA	ribonuclease H2 subunit C-like protein
scaffoldA05	3188957	3904494	0.741102	98.9493	BnaA05T0066600ZS	AT2G39430	NA	Disease resistance-responsive (dirigent-like protein) family protein
scaffoldA05	3188957	3904494	0.741102	98.9493	BnaA05T0066700ZS	AT2G39340	SAC3A	SAC3/GANP/Nin1/mts3/eIF-3 p25 family
scaffoldA05	3188957	3904494	0.741102	98.9493	BnaA05T0066700ZS.1	NA	NA	NA
scaffoldA05	3188957	3904494	0.741102	98.9493	BnaA05T0066700ZS.2	NA	NA	NA
scaffoldA05	3188957	3904494	0.741102	98.9493	BnaA05T0066800ZS	AT2G39350	ABCG1	ABC-2 type transporter family protein
scaffoldA05	3188957	3904494	0.741102	98.9493	BnaA05T0066900ZS	AT2G39310	JAL22	jacalin-related lectin 22
scaffoldA05	3188957	3904494	0.741102	98.9493	BnaA05T0067000ZS	AT2G39310	JAL22	jacalin-related lectin 22
scaffoldA05	3188957	3904494	0.741102	98.9493	BnaA05T0067100ZS	NA	NA	NA
scaffoldA05	3188957	3904494	0.741102	98.9493	BnaA05T0067100ZS.1	AT2G39300	NA	CAP-gly domain linker
scaffoldA05	3188957	3904494	0.741102	98.9493	BnaA05T0067100ZS.2	NA	NA	NA
scaffoldA05	3188957	3904494	0.741102	98.9493	BnaA05T0067100ZS.4	NA	NA	NA
scaffoldA05	3188957	3904494	0.741102	98.9493	BnaA05T0067100ZS.3	NA	NA	NA
scaffoldA05	3188957	3904494	0.741102	98.9493	BnaA05T0067200ZS	AT3G18900	NA	ternary complex factor MIP1 leucine-zipper protein
scaffoldA05	3188957	3904494	0.741102	98.9493	BnaA05T0067300ZS	AT5G25070	NA	neurofilament light protein
scaffoldA05	3188957	3904494	0.741102	98.9493	BnaA05T0067400ZS	AT2G39270	NA	P-loop containing nucleoside triphosphate hydrolases superfamily protein
scaffoldA05	3188957	3904494	0.741102	98.9493	BnaA05T0067500ZS	AT2G39220	PLP6	PATATIN-like protein 6
scaffoldA05	3188957	3904494	0.741102	98.9493	BnaA05T0067600ZS	AT2G39210	NA	Major facilitator superfamily protein
scaffoldA05	3188957	3904494	0.741102	98.9493	BnaA05T0067700ZS	AT2G39140	SVR1	pseudouridine synthase family protein
scaffoldA05	3188957	3904494	0.741102	98.9493	BnaA05T0067800ZS	AT2G39130	NA	Transmembrane amino acid transporter family protein
scaffoldA05	3188957	3904494	0.741102	98.9493	BnaA05T0067900ZS	AT2G39110	NA	Protein kinase superfamily protein
scaffoldA05	3188957	3904494	0.741102	98.9493	BnaA05T0068000ZS	AT2G39090	APC7	tetratricopeptide repeat (TPR)-containing protein
scaffoldA05	3188957	3904494	0.741102	98.9493	BnaA05T0068100ZS	AT2G39080	EMB2799	NAD(P)-binding Rossmann-fold superfamily protein
scaffoldA05	3188957	3904494	0.741102	98.9493	BnaA05T0068200ZS	AT2G38995	NA	O-acyltransferase (WSD1-like) family protein
scaffoldA05	3188957	3904494	0.741102	98.9493	BnaA05T0068300ZS	AT2G38995	NA	O-acyltransferase (WSD1-like) family protein
scaffoldA05	3188957	3904494	0.741102	98.9493	BnaA05T0068400ZS	AT2G38970	NA	Zinc finger (C3HC4-type RING finger) family protein
scaffoldA05	3188957	3904494	0.741102	98.9493	BnaA05T0068500ZS	AT2G38960	ERO2	endoplasmic reticulum oxidoreductins 2
scaffoldA05	3188957	3904494	0.741102	98.9493	BnaA05T0068600ZS	AT2G38950	NA	Transcription factor jumonji (jmj) family protein / zinc finger (C5HC2 type) family protein
scaffoldA05	3188957	3904494	0.741102	98.9493	BnaA05T0068700ZS	AT1G70410	BCA4	beta carbonic anhydrase 4
scaffoldA05	3188957	3904494	0.741102	98.9493	BnaA05T0068800ZS	AT2G38910	CPK20	calcium-dependent protein kinase 20
scaffoldA05	3188957	3904494	0.741102	98.9493	BnaA05T0068900ZS	AT2G38880	NF-YB1	nuclear factor Y%2C subunit B1
scaffoldA05	3188957	3904494	0.741102	98.9493	BnaA05T0069000ZS	AT1G80070	SUS2	Pre-mRNA-processing-splicing factor
scaffoldA05	3188957	3904494	0.741102	98.9493	BnaA05T0069100ZS	AT1G80070	SUS2	Pre-mRNA-processing-splicing factor
scaffoldA05	3188957	3904494	0.741102	98.9493	BnaA05T0069200ZS	AT2G38800	NA	Plant calmodulin-binding protein-like protein
scaffoldA05	3188957	3904494	0.741102	98.9493	BnaA05T0069300ZS	NA	NA	NA
scaffoldA05	3188957	3904494	0.741102	98.9493	BnaA05T0069400ZS	AT2G38790	NA	hypothetical protein
scaffoldA05	3188957	3904494	0.741102	98.9493	BnaA05T0069500ZS	AT3G57590	NA	F-box and associated interaction domains-containing protein
scaffoldA05	3188957	3904494	0.741102	98.9493	BnaA05T0069600ZS	NA	NA	NA
scaffoldA05	3188957	3904494	0.741102	98.9493	BnaA05T0069600ZS.1	AT2G38770	EMB2765	P-loop containing nucleoside triphosphate hydrolases superfamily protein
scaffoldA05	3188957	3904494	0.741102	98.9493	BnaA05T0069600ZS.2	NA	NA	NA
scaffoldA05	3188957	3904494	0.741102	98.9493	BnaA05T0069700ZS	AT2G26900	BASS2	Sodium Bile acid symporter family
scaffoldA05	3188957	3904494	0.741102	98.9493	BnaA05T0069800ZS	AT2G38730	NA	Cyclophilin-like peptidyl-prolyl cis-trans isomerase family protein
scaffoldA05	3188957	3904494	0.741102	98.9493	BnaA05T0069900ZS	AT2G38690	NA	gem-associated-like protein
scaffoldA05	3188957	3904494	0.741102	98.9493	BnaA05T0070000ZS	AT2G38670	PECT1	phosphorylethanolamine cytidylyltransferase 1
scaffoldA05	3188957	3904494	0.741102	98.9493	BnaA05T0070100ZS.2	NA	NA	NA
scaffoldA05	3188957	3904494	0.741102	98.9493	BnaA05T0070100ZS.3	NA	NA	NA
scaffoldA05	3188957	3904494	0.741102	98.9493	BnaA05T0070100ZS	AT2G38650	GAUT7	galacturonosyltransferase 7
scaffoldA05	3188957	3904494	0.741102	98.9493	BnaA05T0070100ZS.1	NA	NA	NA
scaffoldA05	3953335	4054188	0.79217	89.838	BnaA05T0071000ZS	AT2G38500	NA	2-oxoglutarate (2OG) and Fe(II)-dependent oxygenase superfamily protein
scaffoldA05	3953335	4054188	0.79217	89.838	BnaA05T0071100ZS	AT2G38490	CIPK22	CBL-interacting Serine/Threonine-kinase
scaffoldA05	3953335	4054188	0.79217	89.838	BnaA05T0071200ZS	AT2G38470	WRKY33	WRKY DNA-binding protein 33
scaffoldA05	3953335	4054188	0.79217	89.838	BnaA05T0071300ZS	AT2G38465	NA	hypothetical protein
scaffoldA05	3953335	4054188	0.79217	89.838	BnaA05T0071400ZS	AT2G38460	IREG1	iron regulated 1
scaffoldA05	3953335	4054188	0.79217	89.838	BnaA05T0071500ZS	AT2G38440	SCAR2	SCAR homolog 2
scaffoldA05	3953335	4054188	0.79217	89.838	BnaA05T0071600ZS	AT2G38430	NA	hypothetical protein
scaffoldA05	3953335	4054188	0.79217	89.838	BnaA05T0071700ZS	AT2G38420	NA	Pentatricopeptide repeat (PPR) superfamily protein
scaffoldA05	3953335	4054188	0.79217	89.838	BnaA05T0071800ZS	AT2G38410	NA	ENTH/VHS/GAT family protein
scaffoldA05	3953335	4054188	0.79217	89.838	BnaA05T0071900ZS	AT2G38400	AGT3	alanine:glyoxylate aminotransferase 3
scaffoldA05	3953335	4054188	0.79217	89.838	BnaA05T0072000ZS	AT2G38360	PRA1.B4	prenylated RAB acceptor 1.B4
scaffoldA05	3953335	4054188	0.79217	89.838	BnaA05T0072100ZS	AT2G38340	DREB19	Integrase-type DNA-binding superfamily protein
scaffoldA05	3953335	4054188	0.79217	89.838	BnaA05T0072200ZS	AT1G73490	NA	RNA-binding (RRM/RBD/RNP motifs) family protein
scaffoldA05	3953335	4054188	0.79217	89.838	BnaA05T0072300ZS	AT2G38310	PYL4	PYR1-like 4
scaffoldA05	3953335	4054188	0.79217	89.838	BnaA05T0072400ZS	AT5G37070	NA	hypothetical protein (Protein of unknown function%2C DUF538)
scaffoldA05	3953335	4054188	0.79217	89.838	BnaA05T0072500ZS	AT2G17360	NA	Ribosomal protein S4 (RPS4A) family protein
scaffoldA05	3953335	4054188	0.79217	89.838	BnaA05T0072600ZS	AT2G38255	NA	hypothetical protein (DUF239)
scaffoldA05	6033471	6054528	0.676687	51.5575	BnaA05T0103800ZS	AT2G34070	TBL37	TRICHOME BIREFRINGENCE-LIKE 37
scaffoldA05	6033471	6054528	0.676687	51.5575	BnaA05T0103900ZS	AT2G34070	TBL37	TRICHOME BIREFRINGENCE-LIKE 37
scaffoldA05	7727345	7770719	0.500233	88.4898	BnaA05T0128300ZS	AT2G31270	CDT1A	CDT1-like protein A
scaffoldA05	7727345	7770719	0.500233	88.4898	BnaA05T0128300ZS.1	NA	NA	NA
scaffoldA05	7727345	7770719	0.500233	88.4898	BnaA05T0128400ZS	AT2G31280	CPUORF7	transcription factor bHLH155-like protein
scaffoldA05	11245510	11260189	0.444076	38.8093	BnaA05T0170500ZS	NA	NA	NA
scaffoldA05	11245510	11260189	0.444076	38.8093	BnaA05T0170500ZS.1	AT1G51790	NA	Leucine-rich repeat protein kinase family protein
scaffoldA05	11245510	11260189	0.444076	38.8093	BnaA05T0170600ZS	AT1G51770	NA	Core-2/I-branching beta-1%2C6-N-acetylglucosaminyltransferase family protein
scaffoldA05	11245510	11260189	0.444076	38.8093	BnaA05T0170700ZS	AT1G51760	IAR3	peptidase M20/M25/M40 family protein
scaffoldA05	39532109	39532109	0.458913	46.0819	BnaA05T0407500ZS	AT3G14380	NA	Uncharacterized protein family (UPF0497)
scaffoldA06	4746504	4786672	0.608369	51.5606	BnaA06T0080600ZS	AT1G12780	UGE1	UDP-D-glucose/UDP-D-galactose 4-epimerase 1
scaffoldA06	4746504	4786672	0.608369	51.5606	BnaA06T0080700ZS	AT1G12760	NA	Zinc finger%2C C3HC4 type (RING finger) family protein
scaffoldA06	4746504	4786672	0.608369	51.5606	BnaA06T0080800ZS	AT1G12750	RBL6	RHOMBOID-like protein 6
scaffoldA06	4746504	4786672	0.608369	51.5606	BnaA06T0080900ZS	AT1G12740	CYP87A2	cytochrome P450%2C family 87%2C subfamily A%2C polypeptide 2
scaffoldA06	4746504	4786672	0.608369	51.5606	BnaA06T0081000ZS	AT1G12710	PP2-A12	phloem protein 2-A12
scaffoldA06	4746504	4786672	0.608369	51.5606	BnaA06T0081100ZS	AT1G12680	PEPKR2	phosphoenolpyruvate carboxylase-related kinase 2
scaffoldA06	4746504	4786672	0.608369	51.5606	BnaA06T0081200ZS	AT1G12663	NA	thionin-like protein
scaffoldA06	4746504	4786672	0.608369	51.5606	BnaA06T0081300ZS	AT1G12663	NA	thionin-like protein
scaffoldA06	4746504	4786672	0.608369	51.5606	BnaA06T0081400ZS	AT1G12640	LPLAT1	MBOAT (membrane bound O-acyl transferase) family protein
scaffoldA06	4832433	4847183	0.450948	51.5606	BnaA06T0082300ZS	NA	NA	NA
scaffoldA06	4832433	4847183	0.450948	51.5606	BnaA06T0082400ZS	AT1G12480	OZS1	C4-dicarboxylate transporter/malic acid transport protein
scaffoldA06	4832433	4847183	0.450948	51.5606	BnaA06T0082300ZS.1	AT1G12470	NA	zinc ion binding protein
scaffoldA06	4832433	4847183	0.450948	51.5606	BnaA06T0082300ZS.2	NA	NA	NA
scaffoldA06	4832433	4847183	0.450948	51.5606	BnaA06T0082300ZS.3	NA	NA	NA
scaffoldA06	6100458	6104159	0.440375	23.2215	BnaA06T0101000ZS	AT1G15140	NA	FAD/NAD(P)-binding oxidoreductase
scaffoldA06	6100458	6104159	0.440375	23.2215	BnaA06T0101100ZS	AT1G15170	NA	MATE efflux family protein
scaffoldA06	38089139	38096783	0.474804	12.4536	BnaA06T0281100ZS	AT5G62790	DXR	1-deoxy-D-xylulose 5-phosphate reductoisomerase
scaffoldA06	39414425	39422520	0.487789	72.8697	BnaA06T0301700ZS	AT5G65230	MYB53	myb domain protein 53
scaffoldA06	39414425	39422520	0.487789	72.8697	BnaA06T0301800ZS	AT5G65240	NA	Leucine-rich repeat protein kinase family protein
scaffoldA06	39488116	39539622	0.627797	72.8697	BnaA06T0302800ZS	AT5G15070	NA	Phosphoglycerate mutase-like family protein
scaffoldA06	39488116	39539622	0.627797	72.8697	BnaA06T0302900ZS	AT5G65380	NA	MATE efflux family protein
scaffoldA06	39488116	39539622	0.627797	72.8697	BnaA06T0303000ZS	AT5G65380	NA	MATE efflux family protein
scaffoldA06	39488116	39539622	0.627797	72.8697	BnaA06T0303100ZS	AT5G65380	NA	MATE efflux family protein
scaffoldA06	39488116	39539622	0.627797	72.8697	BnaA06T0303200ZS	AT5G18350	NA	Disease resistance protein (TIR-NBS-LRR class) family
scaffoldA06	41542029	41598468	0.503041	48.7746	BnaA06T0332400ZS	AT5G24860	FPF1	flowering promoting factor 1
scaffoldA06	41542029	41598468	0.503041	48.7746	BnaA06T0332500ZS	AT1G22050	MUB6	membrane-anchored ubiquitin-fold protein 6 precursor
scaffoldA06	41542029	41598468	0.503041	48.7746	BnaA06T0332600ZS	AT4G23580	NA	Galactose oxidase/kelch repeat superfamily protein
scaffoldA06	41542029	41598468	0.503041	48.7746	BnaA06T0332700ZS	AT5G24870	NA	RING/U-box superfamily protein
scaffoldA06	41542029	41598468	0.503041	48.7746	BnaA06T0332700ZS.1	NA	NA	NA
scaffoldA06	41542029	41598468	0.503041	48.7746	BnaA06T0332800ZS	AT5G24880	NA	chromo domain cec-like protein
scaffoldA06	41542029	41598468	0.503041	48.7746	BnaA06T0332900ZS	AT5G24890	NA	stress response NST1-like protein
scaffoldA06	41542029	41598468	0.503041	48.7746	BnaA06T0333000ZS	AT5G24910	CYP714A1	cytochrome P450%2C family 714%2C subfamily A%2C polypeptide 1
scaffoldA06	41542029	41598468	0.503041	48.7746	BnaA06T0333100ZS	AT5G24920	GDU5	glutamine dumper 5
scaffoldA06	41542029	41598468	0.503041	48.7746	BnaA06T0333200ZS	AT5G24930	COL4	zinc finger CONSTANS-like protein
scaffoldA06	41542029	41598468	0.503041	48.7746	BnaA06T0333300ZS	AT5G24940	NA	Protein phosphatase 2C family protein
scaffoldA06	41542029	41598468	0.503041	48.7746	BnaA06T0333400ZS	AT5G24970	NA	Protein kinase superfamily protein
scaffoldA06	43199806	43206435	0.62932	31.1194	BnaA06T0359100ZS.1	NA	NA	NA
scaffoldA06	43199806	43206435	0.62932	31.1194	BnaA06T0359100ZS	AT5G49030	OVA2	tRNA synthetase class I (I%2C L%2C M and V) family protein
scaffoldA06	44988683	44995431	0.43455	83.9579	BnaA06T0390400ZS	AT3G26370	NA	O-fucosyltransferase family protein
scaffoldA06	44988683	44995431	0.43455	83.9579	BnaA06T0390500ZS	AT3G26360	NA	Ribosomal protein S21 family protein
scaffoldA06	44988683	44995431	0.43455	83.9579	BnaA06T0390600ZS	AT3G26350	NA	proline-rich receptor-like kinase
scaffoldA06	45409048	45421646	0.463553	189.673	BnaA06T0394700ZS	AT3G25600	NA	Calcium-binding EF-hand family protein
scaffoldA06	45409048	45421646	0.463553	189.673	BnaA06T0394800ZS	AT3G25597	NA	transmembrane protein
scaffoldA06	45409048	45421646	0.463553	189.673	BnaA06T0394900ZS	AT3G25590	NA	micronuclear linker histone polyprotein-like protein
scaffoldA06	45409048	45421646	0.463553	189.673	BnaA06T0395000ZS	AT3G25585	AAPT2	aminoalcoholphosphotransferase
scaffoldA06	45476194	45496868	0.447361	189.673	BnaA06T0395800ZS	AT2G03880	REME1	Pentatricopeptide repeat (PPR) superfamily protein
scaffoldA06	45476194	45496868	0.447361	189.673	BnaA06T0395900ZS	AT2G03870	EMB2816	Small nuclear ribonucleoprotein family protein
scaffoldA06	45476194	45496868	0.447361	189.673	BnaA06T0396000ZS	AT2G03800	GEK1	D-aminoacyl-tRNA deacylase
scaffoldA06	45476194	45496868	0.447361	189.673	BnaA06T0396100ZS	AT2G17370	HMG2	3-hydroxy-3-methylglutaryl-CoA reductase 2
scaffoldA06	45554311	45556040	0.423962	189.673	BnaA06T0397400ZS	AT2G03640	NA	Nuclear transport factor 2 (NTF2) family protein with RNA binding (RRM-RBD-RNP motifs) domain-containing protein
scaffoldA06	45554311	45556040	0.423962	189.673	BnaA06T0397500ZS	AT2G03667	NA	Asparagine synthase family protein
scaffoldA06	46068946	46117446	0.647278	71.2092	BnaA06T0405100ZS	AT2G01940	SGR5	C2H2-like zinc finger protein
scaffoldA06	46068946	46117446	0.647278	71.2092	BnaA06T0405200ZS	AT4G08520	NA	SNARE-like superfamily protein
scaffoldA06	46068946	46117446	0.647278	71.2092	BnaA06T0405300ZS	AT2G01913	NA	hypothetical protein
scaffoldA06	46068946	46117446	0.647278	71.2092	BnaA06T0405400ZS	NA	NA	NA
scaffoldA06	46068946	46117446	0.647278	71.2092	BnaA06T0405400ZS.1	AT2G01910	ATMAP65-6	Microtubule associated protein (MAP65/ASE1) family protein
scaffoldA06	46068946	46117446	0.647278	71.2092	BnaA06T0405400ZS.2	NA	NA	NA
scaffoldA06	46068946	46117446	0.647278	71.2092	BnaA06T0405400ZS.3	NA	NA	NA
scaffoldA06	46068946	46117446	0.647278	71.2092	BnaA06T0405500ZS	AT2G01905	CYCJ18	cyclin J18
scaffoldA06	46068946	46117446	0.647278	71.2092	BnaA06T0405600ZS	AT2G01890	PAP8	purple acid phosphatase 8
scaffoldA06	46068946	46117446	0.647278	71.2092	BnaA06T0405700ZS	AT2G01880	PAP7	purple acid phosphatase 7
scaffoldA06	46068946	46117446	0.647278	71.2092	BnaA06T0405800ZS	AT2G01860	EMB975	Tetratricopeptide repeat (TPR)-like superfamily protein
scaffoldA06	46188655	46269171	0.744701	18.4077	BnaA06T0407000ZS	AT2G01750	MAP70-3	microtubule-associated proteins 70-3
scaffoldA06	46188655	46269171	0.744701	18.4077	BnaA06T0407100ZS	AT2G01755	NA	hypothetical protein
scaffoldA06	46188655	46269171	0.744701	18.4077	BnaA06T0407200ZS	AT2G01770	VIT1	vacuolar iron transporter 1
scaffoldA06	46188655	46269171	0.744701	18.4077	BnaA06T0407300ZS	AT2G01810	NA	RING/FYVE/PHD zinc finger superfamily protein
scaffoldA06	46188655	46269171	0.744701	18.4077	BnaA06T0407400ZS	AT2G01818	NA	PLATZ transcription factor family protein
scaffoldA06	46188655	46269171	0.744701	18.4077	BnaA06T0407500ZS	AT2G19130	NA	S-locus lectin protein kinase family protein
scaffoldA06	46188655	46269171	0.744701	18.4077	BnaA06T0407600ZS	AT2G01820	NA	Leucine-rich repeat protein kinase family protein
scaffoldA06	46188655	46269171	0.744701	18.4077	BnaA06T0407700ZS	AT1G14800	NA	Nucleic acid-binding%2C OB-fold-like protein
scaffoldA06	46188655	46269171	0.744701	18.4077	BnaA06T0407800ZS	AT2G01830	WOL	CHASE domain containing histidine kinase protein
scaffoldA06	46188655	46269171	0.744701	18.4077	BnaA06T0407900ZS	AT4G35360	NA	pantothenate kinase
scaffoldA06	46188655	46269171	0.744701	18.4077	BnaA06T0408000ZS	AT2G01720	NA	Ribophorin I
scaffoldA06	46188655	46269171	0.744701	18.4077	BnaA06T0408100ZS	AT2G01690	NA	ARM repeat superfamily protein
scaffoldA07	18353589	18372238	0.429916	47.3333	BnaA07T0151500ZS	AT3G60790	NA	F-box family protein
scaffoldA07	18353589	18372238	0.429916	47.3333	BnaA07T0151600ZS	AT2G26695	NA	Ran BP2/NZF zinc finger-like superfamily protein
scaffoldA07	22446435	22465842	0.447061	18.8952	BnaA07T0217200ZS	AT3G61690	NA	nucleotidyltransferase
scaffoldA07	22446435	22465842	0.447061	18.8952	BnaA07T0217200ZS.1	NA	NA	NA
scaffoldA07	22446435	22465842	0.447061	18.8952	BnaA07T0217200ZS.2	NA	NA	NA
scaffoldA07	22446435	22465842	0.447061	18.8952	BnaA07T0217200ZS.3	NA	NA	NA
scaffoldA07	22446435	22465842	0.447061	18.8952	BnaA07T0217300ZS	AT3G61700	NA	helicase with zinc finger protein
scaffoldA07	22446435	22465842	0.447061	18.8952	BnaA07T0217400ZS	AT3G61710	ATG6	AUTOPHAGY 6
scaffoldA07	22446435	22465842	0.447061	18.8952	BnaA07T0217400ZS.2	NA	NA	NA
scaffoldA07	22446435	22465842	0.447061	18.8952	BnaA07T0217400ZS.1	NA	NA	NA
scaffoldA07	22727407	22763932	0.537408	49.7783	BnaA07T0222700ZS	AT3G63460	NA	transducin family protein / WD-40 repeat family protein
scaffoldA07	22727407	22763932	0.537408	49.7783	BnaA07T0222800ZS	AT1G59870	PEN3	ABC-2 and Plant PDR ABC-type transporter family protein
scaffoldA07	22727407	22763932	0.537408	49.7783	BnaA07T0222900ZS	AT1G79760	DTA4	downstream target of AGL15-4
scaffoldA07	22727407	22763932	0.537408	49.7783	BnaA07T0223000ZS	AT1G79770	NA	CASP-like protein (DUF1677)
scaffoldA07	22727407	22763932	0.537408	49.7783	BnaA07T0223100ZS	AT1G79780	NA	Uncharacterized protein family (UPF0497)
scaffoldA07	22727407	22763932	0.537408	49.7783	BnaA07T0223200ZS	AT1G79790	FHY1	Haloacid dehalogenase-like hydrolase (HAD) superfamily protein
scaffoldA07	22797339	22811742	0.511015	49.7783	BnaA07T0223800ZS	AT1G79870	NA	D-isomer specific 2-hydroxyacid dehydrogenase family protein
scaffoldA07	22797339	22811742	0.511015	49.7783	BnaA07T0223900ZS	AT1G79880	La2	RNA recognition motif (RRM)-containing protein
scaffoldA07	22797339	22811742	0.511015	49.7783	BnaA07T0224000ZS	AT1G79940	ATERDJ2A	DnaJ / Sec63 Brl domains-containing protein
scaffoldA07	22797339	22811742	0.511015	49.7783	BnaA07T0224100ZS	AT1G79950	NA	RAD3-like DNA-binding helicase protein
scaffoldA07	22969090	23126226	0.607465	49.7783	BnaA07T0227400ZS	AT1G80660	HA9	H[+]-ATPase 9
scaffoldA07	22969090	23126226	0.607465	49.7783	BnaA07T0227500ZS	AT1G80670	RAE1	Transducin/WD40 repeat-like superfamily protein
scaffoldA07	22969090	23126226	0.607465	49.7783	BnaA07T0227600ZS	AT1G80680	SAR3	SUPPRESSOR OF AUXIN RESISTANCE 3
scaffoldA07	22969090	23126226	0.607465	49.7783	BnaA07T0227700ZS	AT1G15860	NA	defective in cullin neddylation protein (DUF298)
scaffoldA07	22969090	23126226	0.607465	49.7783	BnaA07T0227800ZS	AT1G80690	NA	PPPDE putative thiol peptidase family protein
scaffoldA07	22969090	23126226	0.607465	49.7783	BnaA07T0227900ZS	AT1G80980	NA	stress response NST1-like protein
scaffoldA07	22969090	23126226	0.607465	49.7783	BnaA07T0228000ZS	AT1G80730	ZFP1	zinc-finger protein 1
scaffoldA07	22969090	23126226	0.607465	49.7783	BnaA07T0228100ZS	AT1G80750	NA	Ribosomal protein L30/L7 family protein
scaffoldA07	22969090	23126226	0.607465	49.7783	BnaA07T0228200ZS	AT1G80770	PDE318	P-loop containing nucleoside triphosphate hydrolases superfamily protein
scaffoldA07	22969090	23126226	0.607465	49.7783	BnaA07T0228300ZS	AT1G80790	FDM5	XH/XS domain-containing protein
scaffoldA07	22969090	23126226	0.607465	49.7783	BnaA07T0228400ZS	AT1G80810	NA	Tudor/PWWP/MBT superfamily protein
scaffoldA07	22969090	23126226	0.607465	49.7783	BnaA07T0228500ZS	AT1G80820	CCR2	cinnamoyl coa reductase
scaffoldA07	22969090	23126226	0.607465	49.7783	BnaA07T0228600ZS	AT1G80830	NRAMP1	natural resistance-associated macrophage protein 1
scaffoldA07	22969090	23126226	0.607465	49.7783	BnaA07T0228700ZS	AT1G78955	CAMS1	camelliol C synthase 1
scaffoldA07	22969090	23126226	0.607465	49.7783	BnaA07T0228800ZS	AT1G80840	WRKY40	WRKY DNA-binding protein 40
scaffoldA07	22969090	23126226	0.607465	49.7783	BnaA07T0228900ZS	AT1G80850	NA	DNA glycosylase superfamily protein
scaffoldA07	22969090	23126226	0.607465	49.7783	BnaA07T0229000ZS	AT1G16000	NA	GAG1At protein
scaffoldA07	22969090	23126226	0.607465	49.7783	BnaA07T0229100ZS	AT1G80910	NA	vacuolar fusion CCZ1-like protein (DUF1712)
scaffoldA07	22969090	23126226	0.607465	49.7783	BnaA07T0229200ZS	AT1G80930	NA	MIF4G domain-containing protein / MA3 domain-containing protein
scaffoldA07	22969090	23126226	0.607465	49.7783	BnaA07T0229300ZS	AT1G80940	NA	Snf1 kinase interactor-like protein
scaffoldA07	22969090	23126226	0.607465	49.7783	BnaA07T0229400ZS	AT1G80950	NA	Phospholipid/glycerol acyltransferase family protein
scaffoldA07	22969090	23126226	0.607465	49.7783	BnaA07T0229500ZS	AT1G79720	NA	Eukaryotic aspartyl protease family protein
scaffoldA07	22969090	23126226	0.607465	49.7783	BnaA07T0229600ZS	AT1G79690	NUDT3	nudix hydrolase homolog 3
scaffoldA07	22969090	23126226	0.607465	49.7783	BnaA07T0229700ZS	AT1G79680	WAKL10	WALL ASSOCIATED KINASE (WAK)-LIKE 10
scaffoldA07	22969090	23126226	0.607465	49.7783	BnaA07T0229800ZS	AT1G79650	RAD23B	Rad23 UV excision repair protein family
scaffoldA07	22969090	23126226	0.607465	49.7783	BnaA07T0229900ZS	AT1G79640	NA	Protein kinase superfamily protein
scaffoldA07	22969090	23126226	0.607465	49.7783	BnaA07T0230000ZS	AT1G79600	NA	Protein kinase superfamily protein
scaffoldA07	22969090	23126226	0.607465	49.7783	BnaA07T0230100ZS	AT1G79580	SMB	NAC (No Apical Meristem) domain transcriptional regulator superfamily protein
scaffoldA07	22969090	23126226	0.607465	49.7783	BnaA07T0230200ZS	AT1G79570	NA	kinase superfamily with octicosapeptide/Phox/Bem1p domain-containing protein
scaffoldA07	22969090	23126226	0.607465	49.7783	BnaA07T0230300ZS	AT1G79570	NA	kinase superfamily with octicosapeptide/Phox/Bem1p domain-containing protein
scaffoldA07	22969090	23126226	0.607465	49.7783	BnaA07T0230400ZS	AT1G79560	FTSH12	FTSH protease 12
scaffoldA07	22969090	23126226	0.607465	49.7783	BnaA07T0230500ZS	AT1G79550	PGK	phosphoglycerate kinase
scaffoldA07	22969090	23126226	0.607465	49.7783	BnaA07T0230600ZS	AT1G79530	GAPCP-1	glyceraldehyde-3-phosphate dehydrogenase of plastid 1
scaffoldA07	23292871	23298643	0.490837	13.481	BnaA07T0234600ZS	AT1G78600	LZF1	light-regulated zinc finger protein 1
scaffoldA07	23292871	23298643	0.490837	13.481	BnaA07T0234700ZS	AT1G78430	RIP4	ROP interactive partner 2
scaffoldA07	23437509	23439836	0.428999	26.7169	BnaA07T0237200ZS	AT5G56230	PRA1.G2	prenylated RAB acceptor 1.G2
scaffoldA07	23493294	23543754	0.45125	26.7169	BnaA07T0238100ZS	AT1G77710	CCP2	ubiquitin-fold modifier
scaffoldA07	23493294	23543754	0.45125	26.7169	BnaA07T0238200ZS	AT1G77700	NA	Pathogenesis-related thaumatin superfamily protein
scaffoldA07	23493294	23543754	0.45125	26.7169	BnaA07T0238300ZS	AT1G77690	LAX3	like AUX1 3
scaffoldA07	23493294	23543754	0.45125	26.7169	BnaA07T0238400ZS	AT1G77670	NA	Pyridoxal phosphate (PLP)-dependent transferases superfamily protein
scaffoldA07	23493294	23543754	0.45125	26.7169	BnaA07T0238500ZS	AT1G77660	NA	Histone H3 K4-specific methyltransferase SET7/9 family protein
scaffoldA07	23493294	23543754	0.45125	26.7169	BnaA07T0238600ZS	AT5G37474	NA	Putative membrane lipoprotein
scaffoldA07	23493294	23543754	0.45125	26.7169	BnaA07T0238700ZS	AT1G66150	TMK1	transmembrane kinase 1
scaffoldA07	23493294	23543754	0.45125	26.7169	BnaA07T0238800ZS	AT1G77610	NA	EamA-like transporter family protein
scaffoldA07	23493294	23543754	0.45125	26.7169	BnaA07T0238900ZS.1	AT1G77590	LACS9	long chain acyl-CoA synthetase 9
scaffoldA07	23493294	23543754	0.45125	26.7169	BnaA07T0238900ZS	NA	NA	NA
scaffoldA07	23493294	23543754	0.45125	26.7169	BnaA07T0238900ZS.2	NA	NA	NA
scaffoldA07	23493294	23543754	0.45125	26.7169	BnaA07T0238900ZS.3	NA	NA	NA
scaffoldA07	23493294	23543754	0.45125	26.7169	BnaA07T0239000ZS	AT1G77540	NA	Acyl-CoA N-acyltransferases (NAT) superfamily protein
scaffoldA07	23493294	23543754	0.45125	26.7169	BnaA07T0239100ZS	AT1G77520	NA	O-methyltransferase family protein
scaffoldA07	23493294	23543754	0.45125	26.7169	BnaA07T0239200ZS	AT1G77520	NA	O-methyltransferase family protein
scaffoldA07	24861337	24942982	0.579041	138.165	BnaA07T0261700ZS	AT1G71960	ABCG25	ATP-binding casette family G25
scaffoldA07	24861337	24942982	0.579041	138.165	BnaA07T0261800ZS	AT1G71940	NA	SNARE associated Golgi protein family
scaffoldA07	24861337	24942982	0.579041	138.165	BnaA07T0261900ZS	AT1G71880	SUC1	sucrose-proton symporter 1
scaffoldA07	24861337	24942982	0.579041	138.165	BnaA07T0262000ZS	AT1G71865	NA	PyrD
scaffoldA07	24861337	24942982	0.579041	138.165	BnaA07T0262100ZS	AT1G71840	NA	transducin family protein / WD-40 repeat family protein
scaffoldA07	24861337	24942982	0.579041	138.165	BnaA07T0262200ZS	AT1G71830	SERK1	somatic embryogenesis receptor-like kinase 1
scaffoldA07	24861337	24942982	0.579041	138.165	BnaA07T0262300ZS	AT1G71820	SEC6	SEC6
scaffoldA07	24861337	24942982	0.579041	138.165	BnaA07T0262300ZS.1	NA	NA	NA
scaffoldA07	24861337	24942982	0.579041	138.165	BnaA07T0262400ZS	AT1G71800	CSTF64	cleavage stimulating factor 64
scaffoldA07	24861337	24942982	0.579041	138.165	BnaA07T0262500ZS	AT1G71780	NA	WD repeat protein
scaffoldA07	26410390	26425639	0.481547	108.028	BnaA07T0285500ZS	AT1G66210	NA	Subtilisin-like serine endopeptidase family protein
scaffoldA07	26410390	26425639	0.481547	108.028	BnaA07T0285500ZS.1	NA	NA	NA
scaffoldA07	26410390	26425639	0.481547	108.028	BnaA07T0285500ZS.2	NA	NA	NA
scaffoldA07	26410390	26425639	0.481547	108.028	BnaA07T0285600ZS	AT1G66220	NA	Subtilase family protein
scaffoldA07	27121241	27219448	0.598355	71.7162	BnaA07T0297600ZS	AT1G67970	HSFA8	heat shock transcription factor A8
scaffoldA07	27121241	27219448	0.598355	71.7162	BnaA07T0297700ZS	AT1G67980	CCOAMT	caffeoyl-CoA 3-O-methyltransferase
scaffoldA07	27121241	27219448	0.598355	71.7162	BnaA07T0297800ZS	AT1G68000	PIS1	phosphatidylinositol synthase 1
scaffoldA07	27121241	27219448	0.598355	71.7162	BnaA07T0297900ZS	AT1G68010	HPR	hydroxypyruvate reductase
scaffoldA07	27121241	27219448	0.598355	71.7162	BnaA07T0298000ZS	AT1G68030	NA	RING/FYVE/PHD zinc finger superfamily protein
scaffoldA07	27121241	27219448	0.598355	71.7162	BnaA07T0298100ZS	AT1G68040	NA	S-adenosyl-L-methionine-dependent methyltransferases superfamily protein
scaffoldA07	27121241	27219448	0.598355	71.7162	BnaA07T0298200ZS	AT3G55252	NA	Plant self-incompatibility protein S1 family
scaffoldA07	27121241	27219448	0.598355	71.7162	BnaA07T0298300ZS	AT1G68060	MAP70-1	microtubule-associated proteins 70-1
scaffoldA07	27121241	27219448	0.598355	71.7162	BnaA07T0298400ZS	AT1G68070	NA	Zinc finger%2C C3HC4 type (RING finger) family protein
scaffoldA07	27121241	27219448	0.598355	71.7162	BnaA07T0298500ZS	AT1G68100	IAR1	ZIP metal ion transporter family
scaffoldA07	27121241	27219448	0.598355	71.7162	BnaA07T0298600ZS	AT1G68110	NA	ENTH/ANTH/VHS superfamily protein
scaffoldA07	27121241	27219448	0.598355	71.7162	BnaA07T0298700ZS	AT1G68130	IDD14	indeterminate(ID)-domain 14
scaffoldA07	27121241	27219448	0.598355	71.7162	BnaA07T0298800ZS	AT1G68140	NA	zinc finger/BTB domain protein%2C putative (DUF1644)
scaffoldA07	27121241	27219448	0.598355	71.7162	BnaA07T0298900ZS	AT1G68150	WRKY9	WRKY DNA-binding protein 9
scaffoldA07	27121241	27219448	0.598355	71.7162	BnaA07T0299000ZS	AT1G68160	NA	ZZ-type zinc finger protein%2C putative (DUF3755)
scaffoldA07	27121241	27219448	0.598355	71.7162	BnaA07T0299100ZS	AT1G68180	NA	RING/U-box superfamily protein
scaffoldA07	27121241	27219448	0.598355	71.7162	BnaA07T0299200ZS	AT1G68200	NA	Zinc finger C-x8-C-x5-C-x3-H type family protein
scaffoldA07	27121241	27219448	0.598355	71.7162	BnaA07T0299300ZS	AT1G68210	APRR6	pseudo-response regulator 6
scaffoldA07	27121241	27219448	0.598355	71.7162	BnaA07T0299400ZS	AT1G68220	NA	aerobic coproporphyrinogen-III oxidase (DUF1218)
scaffoldA07	27121241	27219448	0.598355	71.7162	BnaA07T0299500ZS	AT1G68230	NA	Reticulon family protein
scaffoldA07	27121241	27219448	0.598355	71.7162	BnaA07T0299600ZS	AT1G63140	NA	O-methyltransferase family protein
scaffoldA07	27121241	27219448	0.598355	71.7162	BnaA07T0299700ZS	AT5G42090	NA	Lung seven transmembrane receptor family protein
scaffoldA07	30654759	30741988	0.666791	58.0759	BnaA07T0358100ZS	AT1G76130	AMY2	alpha-amylase-like 2
scaffoldA07	30654759	30741988	0.666791	58.0759	BnaA07T0358200ZS	AT1G76140	NA	Prolyl oligopeptidase family protein
scaffoldA07	30654759	30741988	0.666791	58.0759	BnaA07T0358300ZS	AT1G76150	ECH2	enoyl-CoA hydratase 2
scaffoldA07	30654759	30741988	0.666791	58.0759	BnaA07T0358400ZS	AT1G76160	sks5	SKU5 similar 5
scaffoldA07	30654759	30741988	0.666791	58.0759	BnaA07T0358500ZS	AT2G44270	ROL5	repressor of lrx1
scaffoldA07	30654759	30741988	0.666791	58.0759	BnaA07T0358600ZS	AT1G76180	ERD14	Dehydrin family protein
scaffoldA07	30654759	30741988	0.666791	58.0759	BnaA07T0358700ZS	AT1G76190	NA	SAUR-like auxin-responsive protein family
scaffoldA07	30654759	30741988	0.666791	58.0759	BnaA07T0358800ZS	AT1G76200	NA	NADH dehydrogenase ubiquinone 1 beta subcomplex subunit
scaffoldA07	30654759	30741988	0.666791	58.0759	BnaA07T0358900ZS	AT1G76210	NA	DUF241 domain protein%2C putative (DUF241)
scaffoldA07	30654759	30741988	0.666791	58.0759	BnaA07T0359000ZS	AT1G76220	NA	hypothetical protein (DUF241)
scaffoldA07	30654759	30741988	0.666791	58.0759	BnaA07T0359100ZS	AT1G76230	NA	hypothetical protein
scaffoldA07	30654759	30741988	0.666791	58.0759	BnaA07T0359200ZS	AT1G76240	NA	DUF241 domain protein (DUF241)
scaffoldA07	30654759	30741988	0.666791	58.0759	BnaA07T0359300ZS	AT1G76250	NA	transmembrane protein
scaffoldA07	30654759	30741988	0.666791	58.0759	BnaA07T0359400ZS	AT1G76260	DWA2	DWD (DDB1-binding WD40 protein) hypersensitive to ABA 2
scaffoldA07	30654759	30741988	0.666791	58.0759	BnaA07T0359500ZS	NA	NA	NA
scaffoldA07	30654759	30741988	0.666791	58.0759	BnaA07T0359500ZS.1	AT1G76270	NA	O-fucosyltransferase family protein
scaffoldA07	30654759	30741988	0.666791	58.0759	BnaA07T0359600ZS	AT1G76280	NA	Tetratricopeptide repeat (TPR)-like superfamily protein
scaffoldA07	30654759	30741988	0.666791	58.0759	BnaA07T0359700ZS	AT1G76310	CYCB2%3B4	CYCLIN B2%3B4
scaffoldA07	30654759	30741988	0.666791	58.0759	BnaA07T0359800ZS	AT1G76320	FRS4	FAR1-related sequence 4
scaffoldA07	30654759	30741988	0.666791	58.0759	BnaA07T0359900ZS	AT1G76340	GONST3	golgi nucleotide sugar transporter 3
scaffoldA07	30654759	30741988	0.666791	58.0759	BnaA07T0360000ZS.1	AT1G76350	NA	Plant regulator RWP-RK family protein
scaffoldA07	30654759	30741988	0.666791	58.0759	BnaA07T0360000ZS	NA	NA	NA
scaffoldA07	30915895	30962177	0.50059	58.0759	BnaA07T0363700ZS	AT1G76710	ASHH1	SET domain group 26
scaffoldA07	30915895	30962177	0.50059	58.0759	BnaA07T0363800ZS	AT1G76740	NA	hypothetical protein
scaffoldA07	30915895	30962177	0.50059	58.0759	BnaA07T0363900ZS	AT1G76740	NA	hypothetical protein
scaffoldA07	30915895	30962177	0.50059	58.0759	BnaA07T0364000ZS	AT1G76760	TY1	thioredoxin Y1
scaffoldA07	30915895	30962177	0.50059	58.0759	BnaA07T0364100ZS	AT3G52380	CP33	chloroplast RNA-binding protein 33
scaffoldA07	30915895	30962177	0.50059	58.0759	BnaA07T0364200ZS	AT1G76770	NA	HSP20-like chaperones superfamily protein
scaffoldA07	30915895	30962177	0.50059	58.0759	BnaA07T0364300ZS	NA	NA	NA
scaffoldA07	30915895	30962177	0.50059	58.0759	BnaA07T0364400ZS	AT1G76790	IGMT5	O-methyltransferase family protein
scaffoldA07	30915895	30962177	0.50059	58.0759	BnaA07T0364500ZS	AT5G28780	NA	PIF1 helicase
scaffoldA07	30915895	30962177	0.50059	58.0759	BnaA07T0364600ZS	AT1G76800	NA	Vacuolar iron transporter (VIT) family protein
scaffoldA07	30915895	30962177	0.50059	58.0759	BnaA07T0364700ZS	AT1G76860	LSM3B	Small nuclear ribonucleoprotein family protein
scaffoldA07	30915895	30962177	0.50059	58.0759	BnaA07T0364800ZS	AT1G76880	NA	Duplicated homeodomain-like superfamily protein
scaffoldA08	642880	663377	0.532874	83.5846	BnaA08T0008000ZS	AT4G38910	BPC5	basic pentacysteine 5
scaffoldA08	642880	663377	0.532874	83.5846	BnaA08T0008100ZS	AT1G55160	NA	WAS/WASL-interacting family protein
scaffoldA08	642880	663377	0.532874	83.5846	BnaA08T0008200ZS	AT1G55150	RH20	DEA(D/H)-box RNA helicase family protein
scaffoldA08	2497996	2508467	0.454619	26.0517	BnaA08T0030300ZS	AT1G49740	NA	PLC-like phosphodiesterases superfamily protein
scaffoldA08	2497996	2508467	0.454619	26.0517	BnaA08T0030400ZS	AT3G19320	NA	Leucine-rich repeat (LRR) family protein
scaffoldA08	2497996	2508467	0.454619	26.0517	BnaA08T0030500ZS	AT2G43040	NPG1	tetratricopeptide repeat (TPR)-containing protein
scaffoldA08	2861023	2914817	0.601994	30.5208	BnaA08T0035500ZS	AT1G48960	NA	Adenine nucleotide alpha hydrolases-like superfamily protein
scaffoldA08	2861023	2914817	0.601994	30.5208	BnaA08T0035600ZS	AT1G48950	NA	C3HC zinc finger-like protein
scaffoldA08	2861023	2914817	0.601994	30.5208	BnaA08T0035700ZS.1	AT1G48920	NUC-L1	nucleolin like 1
scaffoldA08	2861023	2914817	0.601994	30.5208	BnaA08T0035700ZS	NA	NA	NA
scaffoldA08	2861023	2914817	0.601994	30.5208	BnaA08T0035800ZS	AT2G40995	NA	Molecular chaperone Hsp40/DnaJ family protein
scaffoldA08	2861023	2914817	0.601994	30.5208	BnaA08T0035900ZS	AT1G48900	NA	Signal recognition particle%2C SRP54 subunit protein
scaffoldA08	2861023	2914817	0.601994	30.5208	BnaA08T0036000ZS	AT1G48880	TBL7	TRICHOME BIREFRINGENCE-LIKE 7
scaffoldA08	3156011	3157745	0.437219	18.873	BnaA08T0037800ZS	AT1G48490	NA	Protein kinase superfamily protein
scaffoldA08	3210680	3328324	0.765671	18.873	BnaA08T0038200ZS	AT5G43810	AGO10	Stabilizer of iron transporter SufD / Polynucleotidyl transferase
scaffoldA08	3210680	3328324	0.765671	18.873	BnaA08T0038200ZS.1	NA	NA	NA
scaffoldA08	3210680	3328324	0.765671	18.873	BnaA08T0038300ZS	AT1G48405	NA	Kinase interacting (KIP1-like) family protein
scaffoldA08	3210680	3328324	0.765671	18.873	BnaA08T0038400ZS	AT1G48380	RHL1	root hair initiation protein root hairless 1 (RHL1)
scaffoldA08	3210680	3328324	0.765671	18.873	BnaA08T0038500ZS	AT1G48370	YSL8	YELLOW STRIPE like 8
scaffoldA08	3210680	3328324	0.765671	18.873	BnaA08T0038600ZS	AT1G48360	NA	zinc ion binding/nucleic acid binding/hydrolase
scaffoldA08	3210680	3328324	0.765671	18.873	BnaA08T0038700ZS	AT1G48350	EMB3105	Ribosomal L18p/L5e family protein
scaffoldA08	3210680	3328324	0.765671	18.873	BnaA08T0038800ZS	AT1G48330	NA	SsrA-binding protein
scaffoldA08	3210680	3328324	0.765671	18.873	BnaA08T0038900ZS	AT1G36970	NA	transmembrane protein%2C putative (DUF1985)
scaffoldA08	3210680	3328324	0.765671	18.873	BnaA08T0039000ZS	AT3G55000	TON1A	tonneau family protein
scaffoldA08	3210680	3328324	0.765671	18.873	BnaA08T0039100ZS	AT5G56420	NA	F-box/RNI-like/FBD-like domains-containing protein
scaffoldA08	3210680	3328324	0.765671	18.873	BnaA08T0039200ZS	AT1G48320	DHNAT1	Thioesterase superfamily protein
scaffoldA08	3210680	3328324	0.765671	18.873	BnaA08T0039300ZS	AT1G48310	CHR18	chromatin remodeling factor18
scaffoldA08	3210680	3328324	0.765671	18.873	BnaA08T0039400ZS	AT3G44780	NA	Cysteine proteinases superfamily protein
scaffoldA08	3210680	3328324	0.765671	18.873	BnaA08T0039500ZS	AT1G48300	DGAT3	diacylglycerol acyltransferase
scaffoldA08	3210680	3328324	0.765671	18.873	BnaA08T0039600ZS	AT1G48260	CIPK17	CBL-interacting protein kinase 17
scaffoldA08	3210680	3328324	0.765671	18.873	BnaA08T0039700ZS	AT3G62210	EDA32	Putative endonuclease or glycosyl hydrolase
scaffoldA08	3210680	3328324	0.765671	18.873	BnaA08T0039800ZS	AT1G48260	CIPK17	CBL-interacting protein kinase 17
scaffoldA08	3568177	3577535	0.596678	74.2721	BnaA08T0042400ZS	AT1G68620	NA	alpha/beta-Hydrolases superfamily protein
scaffoldA08	3704759	3704859	0.488316	74.2721	BnaA08T0043900ZS	AT1G47720	OSB1	Primosome PriB/single-strand DNA-binding protein
scaffoldA08	4105166	4804275	0.619048	115.7052416,93.01316235	BnaA08T0047600ZS	AT1G46264	HSFB4	heat shock transcription factor B4
scaffoldA08	4105166	4804275	0.619048	115.7052416,93.01316235	BnaA08T0047700ZS	AT1G45976	SBP1	S-ribonuclease binding protein 1
scaffoldA08	4105166	4804275	0.619048	115.7052416,93.01316235	BnaA08T0047800ZS	AT5G11180	GLR2.6	glutamate receptor 2.6
scaffoldA08	4105166	4804275	0.619048	115.7052416,93.01316235	BnaA08T0047900ZS	AT1G45688	NA	transmembrane protein
scaffoldA08	4105166	4804275	0.619048	115.7052416,93.01316235	BnaA08T0048000ZS	AT1G45545	NA	WEAK CHLOROPLAST MOVEMENT UNDER BLUE LIGHT-like protein (DUF827)
scaffoldA08	4105166	4804275	0.619048	115.7052416,93.01316235	BnaA08T0048100ZS	AT1G45474	Lhca5	photosystem I light harvesting complex protein 5
scaffoldA08	4105166	4804275	0.619048	115.7052416,93.01316235	BnaA08T0048200ZS	AT1G47340	NA	F-box and associated interaction domains-containing protein
scaffoldA08	4105166	4804275	0.619048	115.7052416,93.01316235	BnaA08T0048300ZS	AT1G45230	NA	DCL protein (DUF3223)
scaffoldA08	4105166	4804275	0.619048	115.7052416,93.01316235	BnaA08T0048400ZS	AT1G45207	NA	Remorin family protein
scaffoldA08	4105166	4804275	0.619048	115.7052416,93.01316235	BnaA08T0048500ZS	AT1G45201	TLL1	triacylglycerol lipase-like 1
scaffoldA08	4105166	4804275	0.619048	115.7052416,93.01316235	BnaA08T0048600ZS.4	NA	NA	NA
scaffoldA08	4105166	4804275	0.619048	115.7052416,93.01316235	BnaA08T0048600ZS.2	NA	NA	NA
scaffoldA08	4105166	4804275	0.619048	115.7052416,93.01316235	BnaA08T0048600ZS	NA	NA	NA
scaffoldA08	4105166	4804275	0.619048	115.7052416,93.01316235	BnaA08T0048600ZS.1	NA	NA	NA
scaffoldA08	4105166	4804275	0.619048	115.7052416,93.01316235	BnaA08T0048600ZS.3	AT1G45180	NA	RING/U-box superfamily protein
scaffoldA08	4105166	4804275	0.619048	115.7052416,93.01316235	BnaA08T0048700ZS	AT4G36070	CPK18	calcium-dependent protein kinase 18
scaffoldA08	4105166	4804275	0.619048	115.7052416,93.01316235	BnaA08T0048800ZS	AT1G45160	NA	Protein kinase superfamily protein
scaffoldA08	4105166	4804275	0.619048	115.7052416,93.01316235	BnaA08T0048900ZS	AT2G42550	NA	Protein kinase superfamily protein
scaffoldA08	4105166	4804275	0.619048	115.7052416,93.01316235	BnaA08T0049000ZS	AT1G45150	NA	alpha-1%2C6-mannosyl-glycoprotein 2-beta-N-acetylglucosaminyltransferase
scaffoldA08	4105166	4804275	0.619048	115.7052416,93.01316235	BnaA08T0049100ZS	AT1G66235	NA	no-apical-meristem-associated carboxy-terminal domain protein
scaffoldA08	4105166	4804275	0.619048	115.7052416,93.01316235	BnaA08T0049200ZS	AT5G66970	NA	P-loop containing nucleoside triphosphate hydrolases superfamily protein
scaffoldA08	4105166	4804275	0.619048	115.7052416,93.01316235	BnaA08T0049300ZS	AT1G45145	TRX5	thioredoxin H-type 5
scaffoldA08	4105166	4804275	0.619048	115.7052416,93.01316235	BnaA08T0049400ZS	AT1G45130	BGAL5	beta-galactosidase 5
scaffoldA08	4105166	4804275	0.619048	115.7052416,93.01316235	BnaA08T0049500ZS	AT1G58250	SAB	HYPERSENSITIVE TO PI STARVATION 4
scaffoldA08	4105166	4804275	0.619048	115.7052416,93.01316235	BnaA08T0049600ZS	AT1G45010	NA	TRAM%2C LAG1 and CLN8 (TLC) lipid-sensing domain containing protein
scaffoldA08	4105166	4804275	0.619048	115.7052416,93.01316235	BnaA08T0049700ZS	AT1G44835	NA	YbaK/aminoacyl-tRNA synthetase-associated domain-containing protein
scaffoldA08	4105166	4804275	0.619048	115.7052416,93.01316235	BnaA08T0049800ZS	AT1G49590	NA	C2H2 and C2HC zinc fingers superfamily protein
scaffoldA08	4105166	4804275	0.619048	115.7052416,93.01316235	BnaA08T0049900ZS	AT1G44800	SIAR1	nodulin MtN21 /EamA-like transporter family protein
scaffoldA08	4105166	4804275	0.619048	115.7052416,93.01316235	BnaA08T0050000ZS	AT1G36970	NA	transmembrane protein%2C putative (DUF1985)
scaffoldA08	4105166	4804275	0.619048	115.7052416,93.01316235	BnaA08T0050100ZS	AT1G44760	NA	Adenine nucleotide alpha hydrolases-like superfamily protein
scaffoldA08	4105166	4804275	0.619048	115.7052416,93.01316235	BnaA08T0050200ZS	AT1G44575	NPQ4	Chlorophyll A-B binding family protein
scaffoldA08	4105166	4804275	0.619048	115.7052416,93.01316235	BnaA08T0050300ZS	AT3G50580	NA	transmembrane protein
scaffoldA08	4105166	4804275	0.619048	115.7052416,93.01316235	BnaA08T0050400ZS	AT1G44170	ALDH3H1	aldehyde dehydrogenase 3H1
scaffoldA08	4105166	4804275	0.619048	115.7052416,93.01316235	BnaA08T0050500ZS	AT1G44100	AAP5	amino acid permease 5
scaffoldA08	4105166	4804275	0.619048	115.7052416,93.01316235	BnaA08T0050600ZS	AT1G44090	GA20OX5	gibberellin 20-oxidase 5
scaffoldA08	4105166	4804275	0.619048	115.7052416,93.01316235	BnaA08T0050700ZS	AT1G44090	GA20OX5	gibberellin 20-oxidase 5
scaffoldA08	4105166	4804275	0.619048	115.7052416,93.01316235	BnaA08T0050800ZS	AT4G19610	NA	nucleotide/nucleic acid binding protein
scaffoldA08	4105166	4804275	0.619048	115.7052416,93.01316235	BnaA08T0050900ZS	AT1G43020	NA	electron protein%2C putative (Protein of unknown function%2C DUF547)
scaffoldA08	4105166	4804275	0.619048	115.7052416,93.01316235	BnaA08T0051000ZS	AT1G76660	NA	hydroxyproline-rich glycoprotein family protein
scaffoldA08	4105166	4804275	0.619048	115.7052416,93.01316235	BnaA08T0051100ZS	AT1G43040	NA	SAUR-like auxin-responsive protein family
scaffoldA08	4105166	4804275	0.619048	115.7052416,93.01316235	BnaA08T0051200ZS	AT1G43130	LCV2	like COV 2
scaffoldA08	4105166	4804275	0.619048	115.7052416,93.01316235	BnaA08T0051300ZS	AT1G43190	PTB3	polypyrimidine tract-binding protein 3
scaffoldA08	4105166	4804275	0.619048	115.7052416,93.01316235	BnaA08T0051400ZS	AT1G43630	NA	plant/protein (DUF793)
scaffoldA08	4105166	4804275	0.619048	115.7052416,93.01316235	BnaA08T0051500ZS	AT1G14800	NA	Nucleic acid-binding%2C OB-fold-like protein
scaffoldA08	4105166	4804275	0.619048	115.7052416,93.01316235	BnaA08T0051600ZS	AT1G43650	UMAMIT22	nodulin MtN21 /EamA-like transporter family protein
scaffoldA08	4105166	4804275	0.619048	115.7052416,93.01316235	BnaA08T0051700ZS	AT2G16280	KCS9	3-ketoacyl-CoA synthase 9
scaffoldA08	4105166	4804275	0.619048	115.7052416,93.01316235	BnaA08T0051800ZS	AT4G13950	RALFL31	ralf-like 31
scaffoldA08	4105166	4804275	0.619048	115.7052416,93.01316235	BnaA08T0051900ZS	AT4G13940	HOG1	S-adenosyl-L-homocysteine hydrolase
scaffoldA08	4105166	4804275	0.619048	115.7052416,93.01316235	BnaA08T0052000ZS	AT4G13930	SHM4	serine hydroxymethyltransferase 4
scaffoldA08	5114065	5254572	0.517877	69.592	BnaA08T0054400ZS	NA	NA	NA
scaffoldA08	5114065	5254572	0.517877	69.592	BnaA08T0054500ZS	AT4G19360	NA	SCD6 protein-like protein
scaffoldA08	5114065	5254572	0.517877	69.592	BnaA08T0054600ZS	AT4G19360	NA	SCD6 protein-like protein
scaffoldA08	5114065	5254572	0.517877	69.592	BnaA08T0054700ZS	AT1G48090	NA	calcium-dependent lipid-binding family protein
scaffoldA08	5114065	5254572	0.517877	69.592	BnaA08T0054800ZS	AT3G13110	SERAT2%3B2	serine acetyltransferase 2%3B2
scaffoldA08	5114065	5254572	0.517877	69.592	BnaA08T0054900ZS	AT4G13370	NA	serine/arginine repetitive matrix protein%2C putative (DUF936)
scaffoldA08	5114065	5254572	0.517877	69.592	BnaA08T0054900ZS.1	NA	NA	NA
scaffoldA08	5114065	5254572	0.517877	69.592	BnaA08T0055000ZS	NA	NA	NA
scaffoldA08	5114065	5254572	0.517877	69.592	BnaA08T0055000ZS.1	AT4G13350	NIG	NSP (nuclear shuttle protein)-interacting GTPase
scaffoldA08	5326653	5576167	0.601671	69.592	BnaA08T0055500ZS	AT4G13250	NYC1	NAD(P)-binding Rossmann-fold superfamily protein
scaffoldA08	5326653	5576167	0.601671	69.592	BnaA08T0055600ZS	AT2G44980	ASG3	SNF2 domain-containing protein / helicase domain-containing protein
scaffoldA08	5326653	5576167	0.601671	69.592	BnaA08T0055700ZS	AT4G13230	NA	Late embryogenesis abundant protein (LEA) family protein
scaffoldA08	5326653	5576167	0.601671	69.592	BnaA08T0055800ZS	AT4G32200	ASY2	DNA-binding HORMA family protein
scaffoldA08	5326653	5576167	0.601671	69.592	BnaA08T0055900ZS	AT3G63240	NA	DNAse I-like superfamily protein
scaffoldA08	5326653	5576167	0.601671	69.592	BnaA08T0056000ZS	AT4G13160	NA	zein-binding protein (Protein of unknown function%2C DUF593)
scaffoldA08	5326653	5576167	0.601671	69.592	BnaA08T0056100ZS	AT5G40450	NA	A-kinase anchor-like protein
scaffoldA08	5326653	5576167	0.601671	69.592	BnaA08T0056200ZS	AT2G32530	CSLB03	cellulose synthase-like B3
scaffoldA08	5326653	5576167	0.601671	69.592	BnaA08T0056300ZS	AT3G54440	NA	glycoside hydrolase family 2 protein
scaffoldA08	5326653	5576167	0.601671	69.592	BnaA08T0056400ZS	AT1G77230	NA	Tetratricopeptide repeat (TPR)-like superfamily protein
scaffoldA08	5326653	5576167	0.601671	69.592	BnaA08T0056500ZS	AT4G13070	NA	RNA-binding CRS1 / YhbY (CRM) domain protein
scaffoldA08	5326653	5576167	0.601671	69.592	BnaA08T0056600ZS	AT4G13040	NA	Integrase-type DNA-binding superfamily protein
scaffoldA08	5326653	5576167	0.601671	69.592	BnaA08T0056700ZS	AT4G13030	NA	P-loop containing nucleoside triphosphate hydrolases superfamily protein
scaffoldA08	5326653	5576167	0.601671	69.592	BnaA08T0056800ZS	AT4G13010	NA	Oxidoreductase%2C zinc-binding dehydrogenase family protein
scaffoldA08	5326653	5576167	0.601671	69.592	BnaA08T0056900ZS	AT4G12980	NA	Auxin-responsive family protein
scaffoldA08	5326653	5576167	0.601671	69.592	BnaA08T0057000ZS	AT4G12970	STOMAGEN	stomagen
scaffoldA08	5326653	5576167	0.601671	69.592	BnaA08T0057100ZS	AT4G27990	YLMG1-2	YGGT family protein
scaffoldA08	5618601	6210662	0.662536	69.592	BnaA08T0057200ZS	AT4G12900	NA	Gamma interferon responsive lysosomal thiol (GILT) reductase family protein
scaffoldA08	5618601	6210662	0.662536	69.592	BnaA08T0057300ZS	AT4G23380	NA	NEP-interacting protein%2C putative (DUF239)
scaffoldA08	5618601	6210662	0.662536	69.592	BnaA08T0057400ZS	AT3G59620	NA	Mannose-binding lectin superfamily protein
scaffoldA08	5618601	6210662	0.662536	69.592	BnaA08T0057500ZS	AT4G12860	UNE14	EF hand calcium-binding protein family
scaffoldA08	5618601	6210662	0.662536	69.592	BnaA08T0057600ZS	AT3G58910	NA	F-box family protein
scaffoldA08	5618601	6210662	0.662536	69.592	BnaA08T0057700ZS	AT5G41120	NA	Esterase/lipase/thioesterase family protein
scaffoldA08	5618601	6210662	0.662536	69.592	BnaA08T0057800ZS	AT4G12800	PSAL	photosystem I subunit l
scaffoldA08	5618601	6210662	0.662536	69.592	BnaA08T0057900ZS	AT4G12760	NA	RPA-interacting protein A
scaffoldA08	5618601	6210662	0.662536	69.592	BnaA08T0058000ZS	AT1G68070	NA	Zinc finger%2C C3HC4 type (RING finger) family protein
scaffoldA08	5618601	6210662	0.662536	69.592	BnaA08T0058100ZS	AT1G35490	NA	bZIP family transcription factor
scaffoldA08	5618601	6210662	0.662536	69.592	BnaA08T0058200ZS	AT4G25240	SKS1	SKU5 similar 1
scaffoldA08	5618601	6210662	0.662536	69.592	BnaA08T0058300ZS	AT1G43700	VIP1	VIRE2-interacting protein 1
scaffoldA08	5618601	6210662	0.662536	69.592	BnaA08T0058400ZS	AT1G43710	EMB1075	Pyridoxal phosphate (PLP)-dependent transferases superfamily protein
scaffoldA08	5618601	6210662	0.662536	69.592	BnaA08T0058500ZS	AT1G43780	scpl44	serine carboxypeptidase-like 44
scaffoldA08	5618601	6210662	0.662536	69.592	BnaA08T0058600ZS	AT3G01290	HIR2	SPFH/Band 7/PHB domain-containing membrane-associated protein family
scaffoldA08	5618601	6210662	0.662536	69.592	BnaA08T0058700ZS	AT1G43890	RAB18	RAB GTPASE HOMOLOG B18
scaffoldA08	5618601	6210662	0.662536	69.592	BnaA08T0058800ZS	AT1G42990	BZIP60	basic region/leucine zipper motif 60
scaffoldA08	5618601	6210662	0.662536	69.592	BnaA08T0058900ZS	AT2G04305	NA	Magnesium transporter CorA-like family protein
scaffoldA08	5618601	6210662	0.662536	69.592	BnaA08T0059000ZS	AT1G42970	GAPB	glyceraldehyde-3-phosphate dehydrogenase B subunit
scaffoldA08	5618601	6210662	0.662536	69.592	BnaA08T0059100ZS	AT1G42960	NA	inner membrane localized protein
scaffoldA08	5618601	6210662	0.662536	69.592	BnaA08T0059200ZS	AT1G42550	PMI1	plastid movement impaired1
scaffoldA08	5618601	6210662	0.662536	69.592	BnaA08T0059300ZS.2	NA	NA	NA
scaffoldA08	5618601	6210662	0.662536	69.592	BnaA08T0059300ZS.1	AT1G42540	GLR3.3	glutamate receptor 3.3
scaffoldA08	5618601	6210662	0.662536	69.592	BnaA08T0059300ZS	NA	NA	NA
scaffoldA08	5618601	6210662	0.662536	69.592	BnaA08T0059400ZS	AT1G42480	NA	TLR4 regulator/MIR-interacting MSAP protein
scaffoldA08	5618601	6210662	0.662536	69.592	BnaA08T0059500ZS	AT4G35790	PLDDELTA	phospholipase D delta
scaffoldA08	5618601	6210662	0.662536	69.592	BnaA08T0059600ZS	AT1G13630	NA	Tetratricopeptide repeat (TPR)-like superfamily protein
scaffoldA08	5618601	6210662	0.662536	69.592	BnaA08T0059700ZS	AT4G31500	CYP83B1	cytochrome P450%2C family 83%2C subfamily B%2C polypeptide 1
scaffoldA08	5618601	6210662	0.662536	69.592	BnaA08T0059800ZS	AT1G41830	SKS6	SKU5-similar 6
scaffoldA08	6241236	6490470	0.627323	37.36103465,69.59203982	BnaA08T0059900ZS	AT5G15550	NA	Transducin/WD40 repeat-like superfamily protein
scaffoldA08	6241236	6490470	0.627323	37.36103465,69.59203982	BnaA08T0060000ZS	AT1G42430	NA	inactive purple acid phosphatase-like protein
scaffoldA08	12526474	12761411	0.744856	88.1916	BnaA08T0066200ZS	AT1G36390	NA	Co-chaperone GrpE family protein
scaffoldA08	12526474	12761411	0.744856	88.1916	BnaA08T0066300ZS.2	NA	NA	NA
scaffoldA08	12526474	12761411	0.744856	88.1916	BnaA08T0066300ZS	AT1G36370	SHM7	serine hydroxymethyltransferase 7
scaffoldA08	12526474	12761411	0.744856	88.1916	BnaA08T0066300ZS.1	NA	NA	NA
scaffoldA08	12526474	12761411	0.744856	88.1916	BnaA08T0066400ZS	AT1G36320	NA	hypothetical protein
scaffoldA08	12526474	12761411	0.744856	88.1916	BnaA08T0066500ZS	AT1G36310	NA	S-adenosyl-L-methionine-dependent methyltransferases superfamily protein
scaffoldA08	12526474	12761411	0.744856	88.1916	BnaA08T0066600ZS	AT3G07390	AIR12	auxin-induced in root cultures-like protein
scaffoldA08	12526474	12761411	0.744856	88.1916	BnaA08T0066700ZS	AT3G24180	NA	Beta-glucosidase%2C GBA2 type family protein
scaffoldA08	12526474	12761411	0.744856	88.1916	BnaA08T0066800ZS	AT4G13520	SMAP1	small acidic protein 1
scaffoldA08	12526474	12761411	0.744856	88.1916	BnaA08T0066900ZS	AT1G36160	ACC1	acetyl-CoA carboxylase 1
scaffoldA08	12526474	12761411	0.744856	88.1916	BnaA08T0067000ZS	AT1G36050	NA	Endoplasmic reticulum vesicle transporter protein
scaffoldA08	12863738	13113079	0.732815	80.505	BnaA08T0067700ZS	AT1G35680	RPL21C	Ribosomal protein L21
scaffoldA08	12863738	13113079	0.732815	80.505	BnaA08T0067800ZS	AT5G51560	NA	Leucine-rich repeat protein kinase family protein
scaffoldA08	12863738	13113079	0.732815	80.505	BnaA08T0067900ZS	AT1G35580	CINV1	cytosolic invertase 1
scaffoldA08	12863738	13113079	0.732815	80.505	BnaA08T0068000ZS	AT1G35460	FBH1	basic helix-loop-helix (bHLH) DNA-binding superfamily protein
scaffoldA08	12863738	13113079	0.732815	80.505	BnaA08T0068100ZS	AT1G34780	APRL4	APR-like 4
scaffoldA08	12863738	13113079	0.732815	80.505	BnaA08T0068200ZS	AT1G34770	NA	melanoma-associated antigen G1-like protein
scaffoldA08	12863738	13113079	0.732815	80.505	BnaA08T0068300ZS	AT2G32440	KAO2	ent-kaurenoic acid hydroxylase 2
scaffoldA08	12863738	13113079	0.732815	80.505	BnaA08T0068400ZS	AT1G34580	NA	Major facilitator superfamily protein
scaffoldA08	12863738	13113079	0.732815	80.505	BnaA08T0068500ZS	AT1G34550	EMB2756	transmembrane protein (DUF616)
scaffoldA08	12863738	13113079	0.732815	80.505	BnaA08T0068600ZS	AT3G16540	DEG11	DegP protease 11
scaffoldA08	12863738	13113079	0.732815	80.505	BnaA08T0068700ZS	AT3G16550	DEG12	protease Do-like protein
scaffoldA08	12863738	13113079	0.732815	80.505	BnaA08T0068800ZS	AT1G34420	NA	leucine-rich repeat transmembrane protein kinase family protein
scaffoldA08	12863738	13113079	0.732815	80.505	BnaA08T0068900ZS.1	AT1G34370	STOP1	C2H2 and C2HC zinc fingers superfamily protein
scaffoldA08	12863738	13113079	0.732815	80.505	BnaA08T0068900ZS	NA	NA	NA
scaffoldA08	12863738	13113079	0.732815	80.505	BnaA08T0069000ZS	AT1G34355	PS1	forkhead-associated (FHA) domain-containing protein
scaffoldA08	12863738	13113079	0.732815	80.505	BnaA08T0069100ZS	AT1G34350	NA	Tmem18
scaffoldA08	12863738	13113079	0.732815	80.505	BnaA08T0069200ZS	AT1G34300	NA	lectin protein kinase family protein
scaffoldA08	12863738	13113079	0.732815	80.505	BnaA08T0069300ZS	AT1G34270	NA	Exostosin family protein
scaffoldA08	12863738	13113079	0.732815	80.505	BnaA08T0069400ZS	AT1G34220	NA	Regulator of Vps4 activity in the MVB pathway protein
scaffoldA08	12863738	13113079	0.732815	80.505	BnaA08T0069500ZS	AT1G34190	NAC017	NAC domain containing protein 17
scaffoldA08	12863738	13113079	0.732815	80.505	BnaA08T0069600ZS	AT5G16820	HSF3	heat shock factor 3
scaffoldA08	12863738	13113079	0.732815	80.505	BnaA08T0069700ZS	AT1G66200	GSR2	hypothetical protein
scaffoldA08	12863738	13113079	0.732815	80.505	BnaA08T0069800ZS	AT1G34060	NA	Pyridoxal phosphate (PLP)-dependent transferases superfamily protein
scaffoldA08	12863738	13113079	0.732815	80.505	BnaA08T0069900ZS	AT1G34000	OHP2	one-helix protein 2
scaffoldA08	12863738	13113079	0.732815	80.505	BnaA08T0070000ZS	AT1G33990	MES14	methyl esterase 14
scaffoldA08	12863738	13113079	0.732815	80.505	BnaA08T0070100ZS	AT1G33980	UPF3	Smg-4/UPF3 family protein
scaffoldA08	13444342	14428377	0.6405	80.505	BnaA08T0072300ZS	AT1G72740	NA	Homeodomain-like/winged-helix DNA-binding family protein
scaffoldA08	13444342	14428377	0.6405	80.505	BnaA08T0072400ZS	AT1G09130	NA	ATP-dependent caseinolytic (Clp) protease/crotonase family protein
scaffoldA08	13444342	14428377	0.6405	80.505	BnaA08T0072500ZS	AT2G01810	NA	RING/FYVE/PHD zinc finger superfamily protein
scaffoldA08	13444342	14428377	0.6405	80.505	BnaA08T0072600ZS	AT1G51990	NA	O-methyltransferase family protein
scaffoldA08	13444342	14428377	0.6405	80.505	BnaA08T0072700ZS	AT1G32361	ATL1F	RING/U-box superfamily protein
scaffoldA08	13444342	14428377	0.6405	80.505	BnaA08T0072800ZS	AT1G32460	NA	hypothetical protein
scaffoldA08	13444342	14428377	0.6405	80.505	BnaA08T0072900ZS	AT1G32470	NA	Single hybrid motif superfamily protein
scaffoldA08	13444342	14428377	0.6405	80.505	BnaA08T0073000ZS	AT1G63600	NA	Receptor-like protein kinase-related family protein
scaffoldA08	13444342	14428377	0.6405	80.505	BnaA08T0073100ZS	AT3G06040	NA	Ribosomal protein L12/ ATP-dependent Clp protease adaptor protein ClpS family protein
scaffoldA08	13444342	14428377	0.6405	80.505	BnaA08T0073200ZS	AT5G10900	NA	Calcineurin-like metallo-phosphoesterase superfamily protein
scaffoldA08	13444342	14428377	0.6405	80.505	BnaA08T0073300ZS	AT4G12617	NA	B3 domain protein
scaffoldA08	13444342	14428377	0.6405	80.505	BnaA08T0073400ZS	AT1G32510	NAC011	NAC domain containing protein 11
scaffoldA08	13444342	14428377	0.6405	80.505	BnaA08T0073500ZS	AT1G32550	FdC2	2Fe-2S ferredoxin-like superfamily protein
scaffoldA08	13444342	14428377	0.6405	80.505	BnaA08T0073600ZS	AT1G32560	AtLEA4-1	Late embryogenesis abundant protein%2C group 1 protein
scaffoldA08	13444342	14428377	0.6405	80.505	BnaA08T0073700ZS	AT1G67120	NA	midasin-like protein
scaffoldA08	13444342	14428377	0.6405	80.505	BnaA08T0073800ZS	AT1G32585	NA	VQ motif-containing protein-like protein
scaffoldA08	13444342	14428377	0.6405	80.505	BnaA08T0073900ZS	AT1G32700	NA	PLATZ transcription factor family protein
scaffoldA08	13444342	14428377	0.6405	80.505	BnaA08T0074000ZS	NA	NA	NA
scaffoldA08	13444342	14428377	0.6405	80.505	BnaA08T0074000ZS.1	AT5G28235	NA	Ulp1 protease family protein
scaffoldA08	13444342	14428377	0.6405	80.505	BnaA08T0074100ZS	AT1G32710	NA	Cytochrome c oxidase%2C subunit Vib family protein
scaffoldA08	13444342	14428377	0.6405	80.505	BnaA08T0074200ZS.4	NA	NA	NA
scaffoldA08	13444342	14428377	0.6405	80.505	BnaA08T0074200ZS.2	NA	NA	NA
scaffoldA08	13444342	14428377	0.6405	80.505	BnaA08T0074200ZS.3	NA	NA	NA
scaffoldA08	13444342	14428377	0.6405	80.505	BnaA08T0074200ZS	AT1G32750	HAF01	HAC13 protein (HAC13)
scaffoldA08	13444342	14428377	0.6405	80.505	BnaA08T0074200ZS.1	NA	NA	NA
scaffoldA08	13444342	14428377	0.6405	80.505	BnaA08T0074300ZS	NA	NA	NA
scaffoldA08	13444342	14428377	0.6405	80.505	BnaA08T0074400ZS	AT2G29760	OTP81	Tetratricopeptide repeat (TPR)-like superfamily protein
scaffoldA08	13444342	14428377	0.6405	80.505	BnaA08T0074500ZS	AT5G52320	CYP96A4	cytochrome P450%2C family 96%2C subfamily A%2C polypeptide 4
scaffoldA08	13444342	14428377	0.6405	80.505	BnaA08T0074600ZS	AT3G48660	NA	transmembrane protein%2C putative (DUF 3339)
scaffoldA08	13444342	14428377	0.6405	80.505	BnaA08T0074700ZS	AT1G32810	NA	RING/FYVE/PHD zinc finger superfamily protein
scaffoldA08	13444342	14428377	0.6405	80.505	BnaA08T0074800ZS	AT1G32810	NA	RING/FYVE/PHD zinc finger superfamily protein
scaffoldA08	13444342	14428377	0.6405	80.505	BnaA08T0074900ZS	AT1G32920	NA	hypothetical protein
scaffoldA08	13444342	14428377	0.6405	80.505	BnaA08T0075000ZS	AT5G63890	HDH	histidinol dehydrogenase
scaffoldA08	13444342	14428377	0.6405	80.505	BnaA08T0075100ZS	AT3G07770	Hsp89.1	HEAT SHOCK PROTEIN 89.1
scaffoldA08	13444342	14428377	0.6405	80.505	BnaA08T0075200ZS	AT1G32330	HSFA1D	heat shock transcription factor A1D
scaffoldA08	13444342	14428377	0.6405	80.505	BnaA08T0075300ZS	AT3G09260	PYK10	Glycosyl hydrolase superfamily protein
scaffoldA08	13444342	14428377	0.6405	80.505	BnaA08T0075400ZS	AT1G37140	MCT1	MEI2 C-terminal RRM only like 1
scaffoldA08	13444342	14428377	0.6405	80.505	BnaA08T0075500ZS	AT1G32230	RCD1	WWE protein-protein interaction domain protein family
scaffoldA08	13444342	14428377	0.6405	80.505	BnaA08T0075600ZS	AT1G32200	ATS1	phospholipid/glycerol acyltransferase family protein
scaffoldA08	13444342	14428377	0.6405	80.505	BnaA08T0075700ZS	AT1G32170	XTH30	xyloglucan endotransglucosylase/hydrolase 30
scaffoldA08	13444342	14428377	0.6405	80.505	BnaA08T0075800ZS	AT1G76065	NA	LYR family of Fe/S cluster biogenesis protein
scaffoldA08	13444342	14428377	0.6405	80.505	BnaA08T0075900ZS	AT1G32150	bZIP68	basic region/leucine zipper transcription factor 68
scaffoldA08	13444342	14428377	0.6405	80.505	BnaA08T0076000ZS	AT1G32060	PRK	phosphoribulokinase
scaffoldA08	13444342	14428377	0.6405	80.505	BnaA08T0076100ZS	AT1G32050	SCAMP5	SCAMP family protein
scaffoldA08	13444342	14428377	0.6405	80.505	BnaA08T0076200ZS	AT1G31970	STRS1	DEA(D/H)-box RNA helicase family protein
scaffoldA08	13444342	14428377	0.6405	80.505	BnaA08T0076300ZS	AT1G31910	NA	GHMP kinase family protein
scaffoldA08	13444342	14428377	0.6405	80.505	BnaA08T0076400ZS	AT5G17230	PSY	PHYTOENE SYNTHASE
scaffoldA08	13444342	14428377	0.6405	80.505	BnaA08T0076500ZS	AT1G31885	NIP3%3B1	NOD26-like intrinsic protein 3%3B1
scaffoldA08	13444342	14428377	0.6405	80.505	BnaA08T0076600ZS	AT1G31880	BRX	DZC (Disease resistance/zinc finger/chromosome condensation-like region) domain containing protein
scaffoldA08	13444342	14428377	0.6405	80.505	BnaA08T0076700ZS	AT3G09920	PIP5K9	phosphatidyl inositol monophosphate 5 kinase
scaffoldA08	13444342	14428377	0.6405	80.505	BnaA08T0076800ZS	AT5G36260	NA	Eukaryotic aspartyl protease family protein
scaffoldA08	13444342	14428377	0.6405	80.505	BnaA08T0076900ZS	AT5G35960	NA	Protein kinase family protein
scaffoldA08	13444342	14428377	0.6405	80.505	BnaA08T0077000ZS	AT5G35930	NA	AMP-dependent synthetase and ligase family protein
scaffoldA08	13444342	14428377	0.6405	80.505	BnaA08T0077100ZS	AT5G35790	G6PD1	glucose-6-phosphate dehydrogenase 1
scaffoldA08	13444342	14428377	0.6405	80.505	BnaA08T0077100ZS.1	NA	NA	NA
scaffoldA08	13444342	14428377	0.6405	80.505	BnaA08T0077200ZS	AT5G35700	FIM5	fimbrin-like protein 2
scaffoldA08	13444342	14428377	0.6405	80.505	BnaA08T0077300ZS	AT5G35670	iqd33	IQ-domain 33
scaffoldA08	13444342	14428377	0.6405	80.505	BnaA08T0077400ZS	AT5G35660	NA	Glycine-rich protein family
scaffoldA08	13444342	14428377	0.6405	80.505	BnaA08T0077500ZS	AT2G41330	NA	Glutaredoxin family protein
scaffoldA08	13444342	14428377	0.6405	80.505	BnaA08T0077600ZS	AT5G35630	GS2	glutamine synthetase 2
scaffoldA08	13444342	14428377	0.6405	80.505	BnaA08T0077700ZS	AT5G35620	LSP1	Eukaryotic initiation factor 4E protein
scaffoldA08	13444342	14428377	0.6405	80.505	BnaA08T0077800ZS	AT5G35550	TT2	Duplicated homeodomain-like superfamily protein
scaffoldA08	13444342	14428377	0.6405	80.505	BnaA08T0077900ZS	AT3G47370	NA	Ribosomal protein S10p/S20e family protein
scaffoldA08	13444342	14428377	0.6405	80.505	BnaA08T0078000ZS	AT5G35400	NA	Pseudouridine synthase family protein
scaffoldA08	13444342	14428377	0.6405	80.505	BnaA08T0078100ZS	AT5G35390	PRK1	Leucine-rich repeat protein kinase family protein
scaffoldA08	13444342	14428377	0.6405	80.505	BnaA08T0078200ZS	AT5G35380	NA	kinase with adenine nucleotide alpha hydrolases-like domain-containing protein
scaffoldA08	13444342	14428377	0.6405	80.505	BnaA08T0078300ZS	AT3G13460	ECT2	evolutionarily conserved C-terminal region 2
scaffoldA08	13444342	14428377	0.6405	80.505	BnaA08T0078400ZS	AT1G13860	QUL1	QUASIMODO2 LIKE 1
scaffoldA08	13444342	14428377	0.6405	80.505	BnaA08T0078500ZS	AT5G35330	MBD02	methyl-CPG-binding domain protein 02
scaffoldA08	13444342	14428377	0.6405	80.505	BnaA08T0078600ZS.1	AT5G35200	NA	ENTH/ANTH/VHS superfamily protein
scaffoldA08	13444342	14428377	0.6405	80.505	BnaA08T0078600ZS.2	NA	NA	NA
scaffoldA08	13444342	14428377	0.6405	80.505	BnaA08T0078600ZS	NA	NA	NA
scaffoldA08	13444342	14428377	0.6405	80.505	BnaA08T0078700ZS	NA	NA	NA
scaffoldA08	13444342	14428377	0.6405	80.505	BnaA08T0078700ZS.1	NA	NA	NA
scaffoldA08	13444342	14428377	0.6405	80.505	BnaA08T0078700ZS.3	NA	NA	NA
scaffoldA08	13444342	14428377	0.6405	80.505	BnaA08T0078700ZS.2	AT5G35180	NA	ENHANCED DISEASE RESISTANCE protein (DUF1336)
scaffoldA08	13444342	14428377	0.6405	80.505	BnaA08T0078800ZS	AT5G35170	NA	adenylate kinase family protein
scaffoldA08	13444342	14428377	0.6405	80.505	BnaA08T0078900ZS	AT5G35160	NA	Endomembrane protein 70 protein family
scaffoldA08	13444342	14428377	0.6405	80.505	BnaA08T0079000ZS	AT5G35110	NA	hypothetical protein
scaffoldA08	13444342	14428377	0.6405	80.505	BnaA08T0079100ZS	AT5G35100	NA	Cyclophilin-like peptidyl-prolyl cis-trans isomerase family protein
scaffoldA08	13444342	14428377	0.6405	80.505	BnaA08T0079200ZS	AT5G35090	NA	hypothetical protein
scaffoldA08	13444342	14428377	0.6405	80.505	BnaA08T0079300ZS	AT5G34940	GUS3	glucuronidase 3
scaffoldA08	13444342	14428377	0.6405	80.505	BnaA08T0079400ZS	AT5G34850	PAP26	purple acid phosphatase 26
scaffoldA08	13444342	14428377	0.6405	80.505	BnaA08T0079400ZS.1	NA	NA	NA
scaffoldA08	13444342	14428377	0.6405	80.505	BnaA08T0079500ZS	AT1G49920	NA	MuDR family transposase
scaffoldA08	13444342	14428377	0.6405	80.505	BnaA08T0079600ZS.1	NA	NA	NA
scaffoldA08	13444342	14428377	0.6405	80.505	BnaA08T0079600ZS	AT5G33280	NA	Voltage-gated chloride channel family protein
scaffoldA08	13444342	14428377	0.6405	80.505	BnaA08T0079700ZS	AT5G33290	XGD1	xylogalacturonan deficient 1
scaffoldA08	13444342	14428377	0.6405	80.505	BnaA08T0079800ZS	AT5G33300	NA	chromosome-associated kinesin-like protein
scaffoldA08	13444342	14428377	0.6405	80.505	BnaA08T0079900ZS	AT4G13960	NA	F-box/RNI-like superfamily protein
scaffoldA08	13444342	14428377	0.6405	80.505	BnaA08T0080000ZS	AT5G33320	CUE1	Glucose-6-phosphate/phosphate translocator-like protein
scaffoldA08	13444342	14428377	0.6405	80.505	BnaA08T0080100ZS	AT3G15180	NA	ARM repeat superfamily protein
scaffoldA08	13444342	14428377	0.6405	80.505	BnaA08T0080200ZS	AT5G33340	CDR1	Eukaryotic aspartyl protease family protein
scaffoldA08	13444342	14428377	0.6405	80.505	BnaA08T0080300ZS	AT5G33340	CDR1	Eukaryotic aspartyl protease family protein
scaffoldA08	13444342	14428377	0.6405	80.505	BnaA08T0080400ZS	AT5G11440	CID5	CTC-interacting domain 5
scaffoldA08	13444342	14428377	0.6405	80.505	BnaA08T0080500ZS	AT5G33370	NA	GDSL-like Lipase/Acylhydrolase superfamily protein
scaffoldA08	13444342	14428377	0.6405	80.505	BnaA08T0080600ZS	AT5G32470	NA	heme oxygenase-like%2C multi-helical
scaffoldA08	13444342	14428377	0.6405	80.505	BnaA08T0080700ZS.1	AT5G37310	NA	Endomembrane protein 70 protein family
scaffoldA08	13444342	14428377	0.6405	80.505	BnaA08T0080700ZS	NA	NA	NA
scaffoldA08	13444342	14428377	0.6405	80.505	BnaA08T0080800ZS	AT2G30810	NA	Gibberellin-regulated family protein
scaffoldA08	14946280	14992319	0.481875	113.256	BnaA08T0086500ZS	AT1G18080	ATARCA	Transducin/WD40 repeat-like superfamily protein
scaffoldA08	14946280	14992319	0.481875	113.256	BnaA08T0086600ZS	AT1G30970	SUF4	zinc finger (C2H2 type) family protein
scaffoldA08	14946280	14992319	0.481875	113.256	BnaA08T0086700ZS	AT1G30950	UFO	F-box family protein
scaffoldA08	14946280	14992319	0.481875	113.256	BnaA08T0086800ZS	AT3G07090	NA	PPPDE putative thiol peptidase family protein
scaffoldA08	14946280	14992319	0.481875	113.256	BnaA08T0086900ZS	AT1G70450	NA	Protein kinase superfamily protein
scaffoldA08	14946280	14992319	0.481875	113.256	BnaA08T0087000ZS	AT1G30900	VSR6	VACUOLAR SORTING RECEPTOR 6
scaffoldA08	14946280	14992319	0.481875	113.256	BnaA08T0087100ZS	AT2G34940	VSR5	VACUOLAR SORTING RECEPTOR 5
scaffoldA08	15027808	15058376	0.445282	113.256	BnaA08T0087600ZS	AT1G30860	NA	RING/U-box superfamily protein
scaffoldA08	15027808	15058376	0.445282	113.256	BnaA08T0087700ZS	AT1G30850	RSH4	root hair specific 4
scaffoldA08	15027808	15058376	0.445282	113.256	BnaA08T0087800ZS.1	AT1G30810	JMJ18	Transcription factor jumonji (jmj) family protein / zinc finger (C5HC2 type) family protein
scaffoldA08	15027808	15058376	0.445282	113.256	BnaA08T0087800ZS	NA	NA	NA
scaffoldA08	15027808	15058376	0.445282	113.256	BnaA08T0087900ZS	AT1G30800	NA	Fasciclin-like arabinogalactan family protein
scaffoldA08	15186304	15226185	0.499636	50.6833	BnaA08T0089800ZS	AT4G14630	GLP9	germin-like protein 9
scaffoldA08	15186304	15226185	0.499636	50.6833	BnaA08T0089900ZS	AT3G22950	ARFC1	ADP-ribosylation factor C1
scaffoldA08	15186304	15226185	0.499636	50.6833	BnaA08T0090000ZS	AT4G14640	CAM8	calmodulin 8
scaffoldA08	15186304	15226185	0.499636	50.6833	BnaA08T0090100ZS	AT4G14650	NA	hypothetical protein
scaffoldA08	21397635	21501547	0.618603	25.1975	BnaA08T0179900ZS	AT4G35450	AKR2	ankyrin repeat-containing protein 2
scaffoldA08	21397635	21501547	0.618603	25.1975	BnaA08T0180000ZS	AT4G35420	DRL1	dihydroflavonol 4-reductase-like1
scaffoldA08	21397635	21501547	0.618603	25.1975	BnaA08T0180100ZS	AT5G41760	NA	Nucleotide-sugar transporter family protein
scaffoldA08	21397635	21501547	0.618603	25.1975	BnaA08T0180200ZS	AT4G29300	LCR27	low-molecular-weight cysteine-rich 27
scaffoldA08	21397635	21501547	0.618603	25.1975	BnaA08T0180300ZS	AT4G23620	NA	Ribosomal protein L25/Gln-tRNA synthetase%2C anti-codon-binding domain-containing protein
scaffoldA08	21397635	21501547	0.618603	25.1975	BnaA08T0180400ZS	AT4G23620	NA	Ribosomal protein L25/Gln-tRNA synthetase%2C anti-codon-binding domain-containing protein
scaffoldA08	21397635	21501547	0.618603	25.1975	BnaA08T0180500ZS	AT4G23630	BTI1	VIRB2-interacting protein 1
scaffoldA08	21397635	21501547	0.618603	25.1975	BnaA08T0180600ZS	AT4G23660	PPT1	polyprenyltransferase 1
scaffoldA08	21397635	21501547	0.618603	25.1975	BnaA08T0180700ZS	AT4G23660	PPT1	polyprenyltransferase 1
scaffoldA08	21397635	21501547	0.618603	25.1975	BnaA08T0180800ZS	AT4G23690	DIR6	Disease resistance-responsive (dirigent-like protein) family protein
scaffoldA08	21397635	21501547	0.618603	25.1975	BnaA08T0180900ZS	AT4G23700	CHX17	cation/H+ exchanger 17
scaffoldA08	21397635	21501547	0.618603	25.1975	BnaA08T0181000ZS	AT3G01390	VMA10	vacuolar membrane ATPase 10
scaffoldA08	21397635	21501547	0.618603	25.1975	BnaA08T0181100ZS	AT4G23770	NA	hypothetical protein
scaffoldA08	21397635	21501547	0.618603	25.1975	BnaA08T0181200ZS	AT4G23870	NA	hypothetical protein
scaffoldA08	21397635	21501547	0.618603	25.1975	BnaA08T0181300ZS	AT4G23880	NA	hypothetical protein
scaffoldA08	21397635	21501547	0.618603	25.1975	BnaA08T0181400ZS	AT4G23895	NA	Pleckstrin homology (PH) domain-containing protein
scaffoldA08	21397635	21501547	0.618603	25.1975	BnaA08T0181500ZS	AT4G24060	NA	Dof-type zinc finger DNA-binding family protein
scaffoldA08	21397635	21501547	0.618603	25.1975	BnaA08T0181600ZS	AT4G24120	YSL1	YELLOW STRIPE like 1
scaffoldA08	21397635	21501547	0.618603	25.1975	BnaA08T0181700ZS	AT4G36130	NA	Ribosomal protein L2 family
scaffoldA08	21397635	21501547	0.618603	25.1975	BnaA08T0181800ZS	AT4G36550	NA	ARM repeat superfamily protein
scaffoldA08	21397635	21501547	0.618603	25.1975	BnaA08T0181900ZS	AT4G36140	NA	disease resistance protein (TIR-NBS-LRR class)
scaffoldA09	1464679	1488990	0.706844	97.2342	BnaA09T0022500ZS	AT4G02020	SWN	SET domain-containing protein
scaffoldA09	1464679	1488990	0.706844	97.2342	BnaA09T0022600ZS	AT4G02030	NA	Vps51/Vps67 family (components of vesicular transport) protein
scaffoldA09	1464679	1488990	0.706844	97.2342	BnaA09T0022700ZS	AT4G02040	NA	hypothetical protein
scaffoldA09	1464679	1488990	0.706844	97.2342	BnaA09T0022800ZS	AT4G02050	STP7	sugar transporter protein 7
scaffoldA09	1464679	1488990	0.706844	97.2342	BnaA09T0022900ZS	AT4G02060	PRL	Minichromosome maintenance (MCM2/3/5) family protein
scaffoldA09	1464679	1488990	0.706844	97.2342	BnaA09T0023000ZS	AT4G02075	PIT1	RING/FYVE/PHD zinc finger superfamily protein
scaffoldA09	1464679	1488990	0.706844	97.2342	BnaA09T0023100ZS	AT4G02080	SAR2	secretion-associated RAS super family 2
scaffoldA09	1533590	1683317	0.634497	126.953	BnaA09T0023300ZS	AT2G04700	NA	ferredoxin thioredoxin reductase catalytic beta chain family protein
scaffoldA09	1533590	1683317	0.634497	126.953	BnaA09T0023400ZS	AT4G02140	NA	hypothetical protein
scaffoldA09	1533590	1683317	0.634497	126.953	BnaA09T0023500ZS	AT4G02160	NA	cotton fiber protein
scaffoldA09	1533590	1683317	0.634497	126.953	BnaA09T0023600ZS	AT4G34890	XDH1	xanthine dehydrogenase 1
scaffoldA09	1533590	1683317	0.634497	126.953	BnaA09T0023700ZS	AT4G02195	SYP42	syntaxin of plants 42
scaffoldA09	1533590	1683317	0.634497	126.953	BnaA09T0023800ZS	AT4G02220	NA	zinc finger (MYND type) family protein / programmed cell death 2 C-terminal domain-containing protein
scaffoldA09	1533590	1683317	0.634497	126.953	BnaA09T0023900ZS	AT3G16780	NA	Ribosomal protein L19e family protein
scaffoldA09	1533590	1683317	0.634497	126.953	BnaA09T0024000ZS	AT4G02250	NA	Plant invertase/pectin methylesterase inhibitor superfamily protein
scaffoldA09	1533590	1683317	0.634497	126.953	BnaA09T0024100ZS.1	NA	NA	NA
scaffoldA09	1533590	1683317	0.634497	126.953	BnaA09T0024100ZS	AT4G02260	RSH1	RELA/SPOT homolog 1
scaffoldA09	1533590	1683317	0.634497	126.953	BnaA09T0024200ZS	AT4G02280	SUS3	sucrose synthase 3
scaffoldA09	1533590	1683317	0.634497	126.953	BnaA09T0024300ZS	AT4G02290	GH9B13	glycosyl hydrolase 9B13
scaffoldA09	1533590	1683317	0.634497	126.953	BnaA09T0024400ZS	AT4G02300	NA	Plant invertase/pectin methylesterase inhibitor superfamily
scaffoldA09	1533590	1683317	0.634497	126.953	BnaA09T0024500ZS	AT4G02320	NA	Plant invertase/pectin methylesterase inhibitor superfamily
scaffoldA09	1533590	1683317	0.634497	126.953	BnaA09T0024600ZS	AT4G02330	ATPMEPCRB	Plant invertase/pectin methylesterase inhibitor superfamily
scaffoldA09	1533590	1683317	0.634497	126.953	BnaA09T0024700ZS	AT1G14800	NA	Nucleic acid-binding%2C OB-fold-like protein
scaffoldA09	1533590	1683317	0.634497	126.953	BnaA09T0024800ZS	AT4G02340	NA	alpha/beta-Hydrolases superfamily protein
scaffoldA09	1533590	1683317	0.634497	126.953	BnaA09T0024900ZS	AT4G02340	NA	alpha/beta-Hydrolases superfamily protein
scaffoldA09	1533590	1683317	0.634497	126.953	BnaA09T0025000ZS	AT4G02350	SEC15B	exocyst complex component sec15B
scaffoldA09	1533590	1683317	0.634497	126.953	BnaA09T0025100ZS	AT4G02360	NA	transmembrane protein%2C putative (Protein of unknown function%2C DUF538)
scaffoldA09	16029257	16091370	0.595153	76.1448	BnaA09T0225200ZS	AT4G12900	NA	Gamma interferon responsive lysosomal thiol (GILT) reductase family protein
scaffoldA09	16029257	16091370	0.595153	76.1448	BnaA09T0225300ZS	AT3G49050	NA	alpha/beta-Hydrolases superfamily protein
scaffoldA09	16029257	16091370	0.595153	76.1448	BnaA09T0225400ZS	AT2G03670	CDC48B	cell division cycle 48B
scaffoldA09	16029257	16091370	0.595153	76.1448	BnaA09T0225500ZS	AT2G03680	SPR1	spiral1
scaffoldA09	16029257	16091370	0.595153	76.1448	BnaA09T0225600ZS	AT2G03690	NA	coenzyme Q biosynthesis Coq4 family protein / ubiquinone biosynthesis Coq4 family protein
scaffoldA09	16029257	16091370	0.595153	76.1448	BnaA09T0225700ZS	AT1G54450	NA	Calcium-binding EF-hand family protein
scaffoldA09	16029257	16091370	0.595153	76.1448	BnaA09T0225800ZS	AT2G03710	SEP4	K-box region and MADS-box transcription factor family protein
scaffoldA09	16029257	16091370	0.595153	76.1448	BnaA09T0225900ZS	AT2G03720	MRH6	Adenine nucleotide alpha hydrolases-like superfamily protein
scaffoldA09	16308825	16341643	0.446071	24.184	BnaA09T0227800ZS	AT1G76520	NA	Auxin efflux carrier family protein
scaffoldA09	16308825	16341643	0.446071	24.184	BnaA09T0227900ZS	AT5G64200	SC35	serine/arginine-rich splicing factor-like protein%2C putative
scaffoldA09	16308825	16341643	0.446071	24.184	BnaA09T0228000ZS	AT3G25770	AOC2	allene oxide cyclase 2
scaffoldA09	16308825	16341643	0.446071	24.184	BnaA09T0228100ZS	AT3G25780	AOC3	allene oxide cyclase 3
scaffoldA09	16308825	16341643	0.446071	24.184	BnaA09T0228200ZS	AT3G25790	NA	myb-like transcription factor family protein
scaffoldA09	16380464	16411408	0.518792	24.184	BnaA09T0228300ZS	AT3G25800	PP2AA2	protein phosphatase 2A subunit A2
scaffoldA09	16380464	16411408	0.518792	24.184	BnaA09T0228400ZS	AT3G25800	PP2AA2	protein phosphatase 2A subunit A2
scaffoldA09	16380464	16411408	0.518792	24.184	BnaA09T0228500ZS	AT3G25805	NA	transmembrane protein
scaffoldA09	16380464	16411408	0.518792	24.184	BnaA09T0228600ZS	AT3G25840	NA	Protein kinase superfamily protein
scaffoldA09	16380464	16411408	0.518792	24.184	BnaA09T0228600ZS.1	NA	NA	NA
scaffoldA09	16380464	16411408	0.518792	24.184	BnaA09T0228700ZS	AT3G25860	LTA2	2-oxoacid dehydrogenases acyltransferase family protein
scaffoldA09	16380464	16411408	0.518792	24.184	BnaA09T0228800ZS	AT3G25882	NIMIN-2	NIM1-interacting 2
scaffoldA09	16380464	16411408	0.518792	24.184	BnaA09T0228900ZS	AT3G25920	RPL15	ribosomal protein L15
scaffoldA09	16380464	16411408	0.518792	24.184	BnaA09T0229000ZS	AT3G25980	MAD2	DNA-binding HORMA family protein
scaffoldA09	16380464	16411408	0.518792	24.184	BnaA09T0229100ZS	AT3G26000	NA	Ribonuclease inhibitor
scaffoldA09	16556746	16559021	0.508343	28.8181	BnaA09T0230000ZS	AT4G05410	YAO	Transducin/WD40 repeat-like superfamily protein
scaffoldA09	18743129	18822806	0.703776	103.394	BnaA09T0253900ZS	AT4G31830	NA	transmembrane protein
scaffoldA09	18743129	18822806	0.703776	103.394	BnaA09T0254000ZS	AT4G10890	NA	DDE family endonuclease
scaffoldA09	18743129	18822806	0.703776	103.394	BnaA09T0254100ZS	AT4G10850	SWEET7	Nodulin MtN3 family protein
scaffoldA09	18743129	18822806	0.703776	103.394	BnaA09T0254200ZS	AT3G13100	ABCC7	multidrug resistance-associated protein 7
scaffoldA09	18743129	18822806	0.703776	103.394	BnaA09T0254300ZS	AT3G49470	NACA2	nascent polypeptide-associated complex subunit alpha-like protein 2
scaffoldA09	18743129	18822806	0.703776	103.394	BnaA09T0254400ZS	AT3G63070	NA	Tudor/PWWP/MBT domain-containing protein
scaffoldA09	18743129	18822806	0.703776	103.394	BnaA09T0254500ZS	AT5G49690	NA	UDP-Glycosyltransferase superfamily protein
scaffoldA09	18743129	18822806	0.703776	103.394	BnaA09T0254600ZS	AT3G11670	DGD1	UDP-Glycosyltransferase superfamily protein
scaffoldA09	18743129	18822806	0.703776	103.394	BnaA09T0254700ZS	AT3G44060	NA	F-box/RNI-like superfamily protein
scaffoldA09	18743129	18822806	0.703776	103.394	BnaA09T0254800ZS	AT4G10810	NA	hypothetical protein
scaffoldA09	18743129	18822806	0.703776	103.394	BnaA09T0254900ZS	AT4G10800	NA	BTB/POZ domain protein
scaffoldA09	18964200	19264432	0.711134	103.394	BnaA09T0256500ZS	AT4G10620	NA	P-loop containing nucleoside triphosphate hydrolases superfamily protein
scaffoldA09	18964200	19264432	0.711134	103.394	BnaA09T0256500ZS.1	NA	NA	NA
scaffoldA09	18964200	19264432	0.711134	103.394	BnaA09T0256600ZS	AT4G10610	CID12	CTC-interacting domain 12
scaffoldA09	18964200	19264432	0.711134	103.394	BnaA09T0256700ZS	AT4G10600	NA	RING/FYVE/PHD zinc finger superfamily protein
scaffoldA09	18964200	19264432	0.711134	103.394	BnaA09T0256800ZS	AT4G10490	NA	2-oxoglutarate (2OG) and Fe(II)-dependent oxygenase superfamily protein
scaffoldA09	18964200	19264432	0.711134	103.394	BnaA09T0256900ZS	AT5G45230	NA	Disease resistance protein (TIR-NBS-LRR class) family
scaffoldA09	18964200	19264432	0.711134	103.394	BnaA09T0257000ZS	AT4G10465	NA	Heavy metal transport/detoxification superfamily protein
scaffoldA09	18964200	19264432	0.711134	103.394	BnaA09T0257100ZS	AT1G14460	NA	AAA-type ATPase family protein
scaffoldA09	18964200	19264432	0.711134	103.394	BnaA09T0257200ZS	AT5G17300	RVE1	Homeodomain-like superfamily protein
scaffoldA09	18964200	19264432	0.711134	103.394	BnaA09T0257300ZS	AT4G10450	NA	Ribosomal protein L6 family
scaffoldA09	18964200	19264432	0.711134	103.394	BnaA09T0257400ZS	AT4G10440	NA	S-adenosyl-L-methionine-dependent methyltransferases superfamily protein
scaffoldA09	18964200	19264432	0.711134	103.394	BnaA09T0257500ZS	AT4G10360	NA	TRAM%2C LAG1 and CLN8 (TLC) lipid-sensing domain containing protein
scaffoldA09	18964200	19264432	0.711134	103.394	BnaA09T0257600ZS	AT4G10350	NAC070	NAC domain containing protein 70
scaffoldA09	18964200	19264432	0.711134	103.394	BnaA09T0257700ZS	AT4G10340	LHCB5	light harvesting complex of photosystem II 5
scaffoldA09	18964200	19264432	0.711134	103.394	BnaA09T0257800ZS	AT4G10310	HKT1	high-affinity K+ transporter 1
scaffoldA09	18964200	19264432	0.711134	103.394	BnaA09T0257900ZS	AT2G24700	NA	Transcriptional factor B3 family protein
scaffoldA09	18964200	19264432	0.711134	103.394	BnaA09T0258000ZS	AT4G10310	HKT1	high-affinity K+ transporter 1
scaffoldA09	18964200	19264432	0.711134	103.394	BnaA09T0258100ZS	AT3G53120	VPS37-1	Modifier of rudimentary (Mod(r)) protein
scaffoldA09	18964200	19264432	0.711134	103.394	BnaA09T0258200ZS	AT4G10240	bbx23	B-box zinc finger family protein
scaffoldA09	18964200	19264432	0.711134	103.394	BnaA09T0258300ZS	AT1G71220	EBS1	EMS-MUTAGENIZED BRI1 SUPPRESSOR 1
scaffoldA09	18964200	19264432	0.711134	103.394	BnaA09T0258400ZS	AT4G10140	NA	transmembrane protein
scaffoldA09	18964200	19264432	0.711134	103.394	BnaA09T0258500ZS	AT4G10130	NA	DNAJ heat shock N-terminal domain-containing protein
scaffoldA09	19515329	19595474	0.717054	103.394	BnaA09T0260700ZS	AT2G23093	NA	Major facilitator superfamily protein
scaffoldA09	19515329	19595474	0.717054	103.394	BnaA09T0260800ZS	AT4G09800	RPS18C	S18 ribosomal protein
scaffoldA09	19515329	19595474	0.717054	103.394	BnaA09T0260900ZS	AT4G01020	NA	helicase domain-containing protein / IBR domain-containing protein / zinc finger protein-like protein
scaffoldA09	19515329	19595474	0.717054	103.394	BnaA09T0261000ZS	AT5G35450	NA	Disease resistance protein (CC-NBS-LRR class) family
scaffoldA09	63191017	63198755	0.509867	23.5987	BnaA09T0670000ZS	AT1G07590	NA	Tetratricopeptide repeat (TPR)-like superfamily protein
scaffoldA09	63191017	63198755	0.509867	23.5987	BnaA09T0670100ZS	AT1G07570	APK1A	Protein kinase superfamily protein
scaffoldA09	63817222	63817222	0.430917	21.5638	BnaA09T0682200ZS	AT1G04680	NA	Pectin lyase-like superfamily protein
scaffoldA10	1696517	1735420	0.465461	42.2565	BnaA10T0030100ZS	AT1G04850	NA	ubiquitin-associated (UBA)/TS-N domain-containing protein
scaffoldA10	1696517	1735420	0.465461	42.2565	BnaA10T0030200ZS	AT1G04880	NA	HMG (high mobility group) box protein with ARID/BRIGHT DNA-binding domain-containing protein
scaffoldA10	1696517	1735420	0.465461	42.2565	BnaA10T0030300ZS	AT1G04890	NA	zein-binding protein (Protein of unknown function%2C DUF593)
scaffoldA10	1696517	1735420	0.465461	42.2565	BnaA10T0030400ZS	AT1G04900	NA	NADH dehydrogenase ubiquinone complex I%2C assembly factor-like protein (DUF185)
scaffoldA10	1696517	1735420	0.465461	42.2565	BnaA10T0030500ZS	AT1G04910	NA	O-fucosyltransferase family protein
scaffoldA10	1696517	1735420	0.465461	42.2565	BnaA10T0030600ZS	AT1G04920	SPS3F	sucrose phosphate synthase 3F
scaffoldA10	1696517	1735420	0.465461	42.2565	BnaA10T0030700ZS	AT1G04930	NA	hydroxyproline-rich glycoprotein family protein
scaffoldA10	1696517	1735420	0.465461	42.2565	BnaA10T0030800ZS	AT1G04940	Tic20-I	translocon at the inner envelope membrane of chloroplasts 20
scaffoldA10	1696517	1735420	0.465461	42.2565	BnaA10T0030900ZS	AT1G04950	TAFII59	TATA BOX ASSOCIATED FACTOR II 59
scaffoldA10	1696517	1735420	0.465461	42.2565	BnaA10T0031000ZS	AT1G04960	NA	golgin family A protein (DUF1664)
scaffoldA10	1696517	1735420	0.465461	42.2565	BnaA10T0031100ZS	AT5G42130	Mfl1	Mitochondrial substrate carrier family protein
scaffoldA10	3354137	3430795	0.524402	47.2071	BnaA10T0053800ZS	AT1G07473	NA	hypothetical protein
scaffoldA10	3354137	3430795	0.524402	47.2071	BnaA10T0053900ZS	AT1G07480	NA	Transcription factor IIA%2C alpha/beta subunit
scaffoldA10	3354137	3430795	0.524402	47.2071	BnaA10T0054000ZS	AT2G29125	RTFL2	ROTUNDIFOLIA like 2
scaffoldA10	3354137	3430795	0.524402	47.2071	BnaA10T0054100ZS	AT5G02220	NA	cyclin-dependent kinase inhibitor
scaffoldA10	3354137	3430795	0.524402	47.2071	BnaA10T0054200ZS	AT1G07520	NA	GRAS family transcription factor
scaffoldA10	3354137	3430795	0.524402	47.2071	BnaA10T0054300ZS	AT1G07520	NA	GRAS family transcription factor
scaffoldA10	3354137	3430795	0.524402	47.2071	BnaA10T0054400ZS	AT1G07540	TRFL2	TRF-like 2
scaffoldA10	3354137	3430795	0.524402	47.2071	BnaA10T0054500ZS	AT4G05460	NA	RNI-like superfamily protein
scaffoldA10	3354137	3430795	0.524402	47.2071	BnaA10T0054600ZS	AT2G14510	NA	Leucine-rich repeat protein kinase family protein
scaffoldA10	3354137	3430795	0.524402	47.2071	BnaA10T0054700ZS	AT1G48960	NA	Adenine nucleotide alpha hydrolases-like superfamily protein
scaffoldA10	3354137	3430795	0.524402	47.2071	BnaA10T0054800ZS	AT4G17240	NA	structural maintenance of chromosomes protein
scaffoldA10	3354137	3430795	0.524402	47.2071	BnaA10T0054900ZS	AT4G17240	NA	structural maintenance of chromosomes protein
scaffoldA10	3354137	3430795	0.524402	47.2071	BnaA10T0055000ZS	AT2G35540	NA	DNAJ heat shock N-terminal domain-containing protein
scaffoldA10	3354137	3430795	0.524402	47.2071	BnaA10T0055100ZS	AT3G03920	NA	H/ACA ribonucleoprotein complex%2C subunit Gar1/Naf1 protein
scaffoldA10	3354137	3430795	0.524402	47.2071	BnaA10T0055200ZS	AT1G24320	NA	Six-hairpin glycosidases superfamily protein
scaffoldA10	15518710	15519188	0.498496	13.2236	BnaA10T0102700ZS	AT5G53890	PSKR2	phytosylfokine-alpha receptor 2
scaffoldA10	15721737	15742444	0.577756	43.3553	BnaA10T0105300ZS	AT5G54250	CNGC4	cyclic nucleotide-gated cation channel 4
scaffoldA10	15721737	15742444	0.577756	43.3553	BnaA10T0105400ZS.1	AT4G35420	DRL1	dihydroflavonol 4-reductase-like1
scaffoldA10	15721737	15742444	0.577756	43.3553	BnaA10T0105400ZS	NA	NA	NA
scaffoldA10	20395023	20427447	0.467023	77.6423	BnaA10T0174200ZS	AT5G20350	TIP1	Ankyrin repeat family protein with DHHC zinc finger domain-containing protein
scaffoldA10	20395023	20427447	0.467023	77.6423	BnaA10T0174300ZS	AT5G20330	BETAG4	beta-1%2C3-glucanase 4
scaffoldA10	20395023	20427447	0.467023	77.6423	BnaA10T0174400ZS	AT5G20320	DCL4	dicer-like 4
scaffoldA10	23626889	23683512	0.63853	42.8578	BnaA10T0238900ZS	AT5G11020	NA	Protein kinase superfamily protein
scaffoldA10	23626889	23683512	0.63853	42.8578	BnaA10T0239000ZS	AT5G11010	NA	Pre-mRNA cleavage complex II protein family
scaffoldA10	23626889	23683512	0.63853	42.8578	BnaA10T0239100ZS	AT5G11000	NA	hypothetical protein (DUF868)
scaffoldA10	23626889	23683512	0.63853	42.8578	BnaA10T0239200ZS	AT5G10990	NA	SAUR-like auxin-responsive protein family
scaffoldA10	23626889	23683512	0.63853	42.8578	BnaA10T0239300ZS	AT5G10970	NA	C2H2 and C2HC zinc fingers superfamily protein
scaffoldA10	23626889	23683512	0.63853	42.8578	BnaA10T0239400ZS	AT5G10960	NA	Polynucleotidyl transferase%2C ribonuclease H-like superfamily protein
scaffoldA10	23626889	23683512	0.63853	42.8578	BnaA10T0239500ZS.1	NA	NA	NA
scaffoldA10	23626889	23683512	0.63853	42.8578	BnaA10T0239500ZS	AT5G10940	ASG2	transducin family protein / WD-40 repeat family protein
scaffoldA10	23626889	23683512	0.63853	42.8578	BnaA10T0239600ZS	AT3G47700	MAG2	RINT-1 / TIP-1 family
scaffoldA10	23626889	23683512	0.63853	42.8578	BnaA10T0239500ZS.2	NA	NA	NA
scaffoldA10	23626889	23683512	0.63853	42.8578	BnaA10T0239700ZS	AT5G10930	CIPK5	CBL-interacting protein kinase 5
scaffoldA10	23626889	23683512	0.63853	42.8578	BnaA10T0239800ZS	AT5G10920	NA	L-Aspartase-like family protein
scaffoldA10	23626889	23683512	0.63853	42.8578	BnaA10T0239900ZS	AT5G10910	NA	mraW methylase family protein
scaffoldA10	23626889	23683512	0.63853	42.8578	BnaA10T0240000ZS	AT5G10840	EMP1	Endomembrane protein 70 protein family
scaffoldA10	23626889	23683512	0.63853	42.8578	BnaA10T0240100ZS	AT5G10770	NA	Eukaryotic aspartyl protease family protein
